# Supplementary material for: FoxP1 is a transcriptional repressor associated with cancer cachexia that induces skeletal muscle wasting and weakness
Source: J Cachexia Sarcopenia Muscle. 2021 Feb 1;12(2):421–42. doi: 10.1002/jcsm.12666 (PMC8061399; doi:10.1002/jcsm.12666)
Supplement: Supplementary file 1 — Data S1. Supporting Information [file JCSM-12-421-s002.xlsx]

## Sheet: Article information
Title:
FoxP1 is sufficient and required for skeletal muscle wasting
Authors:
Daria Neyroud1, Rachel L. Nosacka1, Jose G. Trevino2, Hui Hu3, Sarah M. Judge1* & Andrew R. Judge1*
1Department of Physical Therapy, University of Florida, Gainesville, Florida, USA
2Department of Surgery, University of Florida, Gainesville, Florida, USA
3Department of Microbiology, University of Alabama at Birmingham, Birmingham, Alabama, USA
Corresponding author:
*Correspondence to:
Andrew R. Judge, Ph.D.		or		Sarah M. Judge, Ph.D.
Department of Physical Therapy			Department of Physical Therapy
University of Florida					University of Florida
Gainesville, FL 32610				Gainesville, FL 32610
Ph: 1 (352) 273-9220					Ph: 1 (352) 273-9146
Email: arjudge@phhp.ufl.edu			Email: smsenf@ufl.edu
Journal:
Journal of Cachexia, Sarcopenia and Muscle

## Sheet: FoxP1 KI Top 50 annotations
Biological Process
#term ID	term description	genes mapped	enrichment score	direction	false discovery rate	method	matching targets in network
GO:2000766	negative regulation of cytoplasmic translation	7	2.14109	top of list	0.0097	ks	Cpeb1,Cpeb2,Cpeb3,Cpeb4,Fmr1,Rbm24,Unk
GO:0110011	regulation of basement membrane organization	5	2.10223	top of list	0.0093	ks	Clasp1,Clasp2,Dag1,Phldb1,Phldb2
GO:1904259	regulation of basement membrane assembly involved in embryonic body morphogenesis	5	2.10223	top of list	0.0093	ks	Clasp1,Clasp2,Dag1,Phldb1,Phldb2
GO:1904261	positive regulation of basement membrane assembly involved in embryonic body morphogenesis	5	2.10223	top of list	0.0093	ks	Clasp1,Clasp2,Dag1,Phldb1,Phldb2
GO:0035947	regulation of gluconeogenesis by regulation of transcription from RNA polymerase II promoter	7	2.01995	top of list	0.0059	ks	Foxo1,Gcg,Kat2a,Kat2b,Nr1d1,Tcf7l2,Wdr5
GO:0006610	ribosomal protein import into nucleus	7	1.91092	top of list	0.0024	ks	Ipo11,Ipo4,Ipo5,Kpnb1,Ranbp6,Tnpo1,Tnpo2
GO:0043501	skeletal muscle adaptation	11	1.89103	top of list	0.00024	afc	Acta1,Actn3,Ar,Cacna1s,Cflar,Il15,Mstn,Myoc,Myod1,Ppargc1a,Rps6kb1
GO:1900402	regulation of carbohydrate metabolic process by regulation of transcription from RNA polymerase II promoter	11	1.88333	top of list	0.0002	afc	Foxo1,Gcg,Kat2a,Kat2b,Mlxip,Ncor1,Nr1d1,Ppara,Tcf7l2,Trp53,Wdr5
GO:2001135	regulation of endocytic recycling	9	1.87522	top of list	0.007	ks	Actn2,Arhgap1,Bves,Ehd1,Ehd2,Inpp5f,Ndrg4,Rab11b,Sorl1
GO:0016255	attachment of GPI anchor to protein	5	1.7631	top of list	0.0089	ks	Gpaa1,Pigk,Pigs,Pigt,Pigu
GO:0014745	negative regulation of muscle adaptation	12	1.75739	top of list	7.49e-05	ks	Atp2b4,Errfi1,Foxo1,Igfbp5,Klf4,Lmna,Mgea5,Mlip,Mtor,Nol3,Nos3,Smad3
GO:0060978	angiogenesis involved in coronary vascular morphogenesis	7	1.69881	top of list	0.00063	ks	Ace,Fgf2,Nrp1,Pdgfrb,Rxra,Tgfbr1,Vegfa
GO:0014870	response to muscle inactivity	11	1.63272	top of list	0.00057	ks	Actn3,Casq1,Dag1,Dmd,Fbxo32,Hdac4,Mtmr4,Myog,Scn5a,Sgca,Trim63
GO:0014877	response to muscle inactivity involved in regulation of muscle adaptation	11	1.63272	top of list	0.00057	ks	Actn3,Casq1,Dag1,Dmd,Fbxo32,Hdac4,Mtmr4,Myog,Scn5a,Sgca,Trim63
GO:0014894	response to denervation involved in regulation of muscle adaptation	11	1.63272	top of list	0.00057	ks	Actn3,Casq1,Dag1,Dmd,Fbxo32,Hdac4,Mtmr4,Myog,Scn5a,Sgca,Trim63
GO:0060440	trachea formation	7	1.5958	top of list	0.0013	ks	Bmp4,Ctnnb1,Map2k1,Map2k2,Mapk1,Mapk3,Tgfbr2
GO:1904294	positive regulation of ERAD pathway	11	1.54402	top of list	0.0017	afc	Atxn3,Bag6,Bcap31,Edem1,Edem2,Herpud1,Sgta,Tmem67,Ubqln1,Ubqln2,Usp13
GO:0014878	response to electrical stimulus involved in regulation of muscle adaptation	5	1.5426	top of list	0.0099	ks	Fbxo32,Myog,Ppargc1a,Rps6kb1,Trim63
GO:1902965	regulation of protein localization to early endosome	7	1.53522	top of list	0.0058	ks	Dtx3l,Ezr,Msn,Rdx,Rock2,Sorl1,Vegfa
GO:1902966	positive regulation of protein localization to early endosome	7	1.53522	top of list	0.0058	ks	Dtx3l,Ezr,Msn,Rdx,Rock2,Sorl1,Vegfa
GO:1903297	regulation of hypoxia-induced intrinsic apoptotic signaling pathway	5	1.53404	top of list	0.009	ks	Hyou1,Map2k1,Nol3,Pink1,Tmbim6
GO:1903298	negative regulation of hypoxia-induced intrinsic apoptotic signaling pathway	5	1.53404	top of list	0.009	ks	Hyou1,Map2k1,Nol3,Pink1,Tmbim6
GO:0031065	positive regulation of histone deacetylation	21	1.5211	top of list	2.1e-05	ks	Akap8,Akap8l,BC004004,Bcl6,Ctbp1,Ing2,Jdp2,Lpin1,Lrrk2,Ncor1,Nipbl,Pink1,Pml,Prkd1,Prkd2,Sdr16c5,Srebf1,Tgfb1,Trp53,Vegfa,Zbtb7b
GO:0043984	histone H4-K16 acetylation	13	1.51703	top of list	1.09e-05	ks	Hcfc1,Kansl1,Kansl2,Kansl3,Kat8,Kmt2a,Mcrs1,Msl1,Msl2,Msl3,Ogt,Phf20,Wdr5
GO:1903069	regulation of ER-associated ubiquitin-dependent protein catabolic process	7	1.49891	top of list	0.009	ks	Bcap31,Herpud1,Sgta,Svip,Ubqln1,Ubqln2,Usp14
GO:0048312	intracellular distribution of mitochondria	11	1.49391	top of list	0.002	afc	Bhlha15,Cluh,Dnm1l,Kat2a,Lrrk2,Mapt,Mfn1,Ogt,Opa1,Synj2,Synj2bp
GO:0046984	regulation of hemoglobin biosynthetic process	5	1.49149	top of list	0.008	ks	Eif2ak1,Fech,Klf4,Ldb1,Prmt1
GO:0014874	response to stimulus involved in regulation of muscle adaptation	18	1.48881	top of list	2.29e-05	ks	Actn3,Agt,Casq1,Dag1,Dmd,Fbxo32,Hdac4,Mtmr4,Myog,Nol3,Ppargc1a,Prkag3,Rps6kb1,Scn5a,Sepn1,Sgca,Srl,Trim63
GO:0097012	response to granulocyte macrophage colony-stimulating factor	13	1.42239	top of list	0.0065	ks	Akt1,Cd4,Csf2,Csf2ra,Etv3,Jak2,Mapk1,Npr2,Pde1b,Pde2a,Stat5a,Zfp36,Zfp36l2
GO:0014819	regulation of skeletal muscle contraction	11	1.42061	top of list	0.0074	ks	Actn3,Atp2a1,Casq1,Cav3,Dmd,Dmpk,Grcc10,Kcnj2,Myh7,Mylk2,Slc8a3
GO:2000628	regulation of miRNA metabolic process	12	1.41808	top of list	0.0021	afc	Dicer1,Drosha,Ep300,Hras,Khsrp,Nfkb1,Papd4,Pnpt1,Rc3h1,Rc3h2,Rela,Zc3h12a
GO:0090043	regulation of tubulin deacetylation	10	1.3898	top of list	0.0092	ks	Bex4,Ep300,Fnta,Fry,Mapt,Nek3,Prkaa1,Prkaa2,Tada2a,Tada3
GO:0010616	negative regulation of cardiac muscle adaptation	7	1.3534	top of list	0.0013	ks	Atp2b4,Errfi1,Foxo1,Lmna,Mgea5,Mlip,Smad3
GO:0014904	myotube cell development	30	1.35023	top of list	0.0089	ks	AI464131,Acta1,Bin3,Cacna1s,Cav2,Dmd,Dner,Fam65b,Gpx1,Homer1,Igf1,Kel,Klhl40,Klhl41,Lmod3,Myod1,Myog,Nfatc2,Nfatc3,P2rx2,Ppp3ca,Rcan1,Ryr1,Sepn1,Ski,Smo,Smyd3,Stac3,Wnt10b,Xk
GO:0090312	positive regulation of protein deacetylation	27	1.33954	top of list	0.00011	ks	Akap8,Akap8l,BC004004,Bcl6,Brms1,Ctbp1,Dyrk1a,Fnta,Ifng,Ing2,Jdp2,Lpin1,Lrrk2,Ncor1,Ncor2,Nipbl,Pink1,Pml,Prkd1,Prkd2,Sdr16c5,Sirt1,Srebf1,Tgfb1,Trp53,Vegfa,Zbtb7b
GO:0014854	response to inactivity	14	1.33524	top of list	0.0017	afc	Actn3,Casq1,Cat,Dag1,Dmd,Drd2,Fbxo32,Hdac4,Il10,Mtmr4,Myog,Scn5a,Sgca,Trim63
GO:0062043	positive regulation of cardiac epithelial to mesenchymal transition	6	1.33321	top of list	0.0078	ks	Acvr1,Eng,Tgfb2,Tgfbr1,Tgfbr2,Twist1
GO:1903243	negative regulation of cardiac muscle hypertrophy in response to stress	6	1.32616	top of list	0.0037	ks	Atp2b4,Errfi1,Foxo1,Lmna,Mlip,Smad3
GO:1903689	regulation of wound healing, spreading of epidermal cells	6	1.3261	top of list	0.0021	ks	Clasp1,Clasp2,Mtor,Phldb2,Pten,Rreb1
GO:0048009	insulin-like growth factor receptor signaling pathway	12	1.32257	top of list	0.0088	ks	Akt1,Eif2ak3,Ghr,Gigyf1,Gigyf2,Grb10,Igf1,Igf1r,Irs1,Pik3r1,Plcb1,Tsc2
GO:0048194	Golgi vesicle budding	24	1.31379	top of list	2.07e-05	ks	Atp8a1,Cul3,Golph3,Golph3l,Klhl12,Mia3,Myo18a,Pdcd6,Pef1,Preb,Prkci,Rab1,Sar1a,Sec13,Sec16b,Sec23a,Sec23b,Sec24a,Sec31a,Tbc1d20,Tmed10,Tmed9,Vapa,Vapb
GO:0098780	response to mitochondrial depolarisation	20	1.31344	top of list	0.00023	ks	Ambra1,Atg13,Atg14,Atpif1,Becn1,Cdc37,Gba,Gps2,Hdac6,Hk2,Htra2,Mfn2,Mul1,Optn,Park2,Pink1,Smurf1,Sqstm1,Tomm7,Ulk1
GO:0010603	regulation of cytoplasmic mRNA processing body assembly	8	1.3102	top of list	0.0057	ks	Atxn2,Atxn2l,Cnot1,Cnot2,Cnot6,Cnot6l,Pan3,Patl2
GO:1903358	regulation of Golgi organization	15	1.30497	top of list	0.00065	ks	Akap9,Camsap2,Camsap3,Dnm2,Ehd3,Map2k1,Map2k2,Mapk1,Mapk3,Pde4dip,Rab33b,Stx18,Stx5a,Usp6nl,Zfyve20
GO:0016242	negative regulation of macroautophagy	29	1.30351	top of list	1.71e-07	ks	Becn1,Chmp4b,Clec16a,Ehmt2,Fez1,Fez2,Hmox1,Htra2,Lrrk2,Lzts1,Mtm1,Mtor,Npc1,Phf23,Pink1,Poldip2,Qsox1,Rnf41,Rubcn,Scfd1,Sec22b,Smcr8,Tigar,Trp53,Tsc1,Tsc2,Ubqln4,Usp30,Usp36
GO:0061158	3'-UTR-mediated mRNA destabilization	13	1.30174	top of list	0.0091	ks	Cpeb3,Hnrnpd,Khsrp,Rbm24,Rc3h1,Trim71,Upf1,Zc3h12a,Zc3h12d,Zfp36,Zfp36l1,Zfp36l2,Zfp36l3
GO:0038084	vascular endothelial growth factor signaling pathway	16	1.29967	top of list	0.00055	ks	Flt1,Flt4,Foxc1,Gab1,Hspb1,Kdr,Myo1c,Nrp1,Nrp2,Nus1,Pdgfb,Pdgfra,Pdgfrb,Prkd1,Prkd2,Vegfa
GO:0097201	negative regulation of transcription from RNA polymerase II promoter in response to stress	14	1.2989	top of list	0.0015	afc	Bag3,Cited2,Dnajb1,Hif1an,Hspa1a,Impact,Jun,Nck1,Nck2,Nfe2l1,Ppp1r15a,Sirt2,Tmbim6,Vhl
GO:0006103	2-oxoglutarate metabolic process	18	1.2979	top of list	0.0006	afc	Aadat,Adhfe1,Ccbl2,Dld,Dlst,Ghr,Got1,Got2,Gpt2,Idh1,Idh2,Idh3a,Idh3g,Ogdh,Phyh,Stat5a,Stat5b,Tat
GO:0090161	Golgi ribbon formation	11	1.29728	top of list	0.0054	ks	Gcc2,Golga2,Golph3,Myo18a,Optn,Prmt5,Stx16,Stx6,Tmed5,Vamp4,Vti1a
Molecular Function
#term ID	term description	genes mapped	enrichment score	direction	false discovery rate	method	matching targets in network
GO:1904288	BAT3 complex binding	4	2.25936	top of list	0.0073	ks	Amfr,Sgta,Usp13,Vcp
GO:0017166	vinculin binding	11	2.25347	top of list	1.94e-05	afc	Actn1,Ctnna1,Dag1,Dlc1,Dmd,Nrap,Pxn,Rtcb,Sorbs3,Synm,Tln1
GO:0010857	calcium-dependent protein kinase activity	11	1.9412	top of list	0.00013	afc	Camk2a,Camk4,Ccl3,Mapkapk2,Mapkapk3,Mapkapk5,Mknk1,Mknk2,Pink1,Prkca,Prkcg
GO:0035925	mRNA 3'-UTR AU-rich region binding	13	1.71607	top of list	0.00014	afc	Cpeb1,Cpeb2,Cpeb3,Cpsf1,Elavl1,Hnrnpd,Khsrp,Rbm24,Rbms3,Zc3h12a,Zfp36,Zfp36l1,Zfp36l2
GO:0035259	glucocorticoid receptor binding	19	1.68889	top of list	8.33e-06	afc	Cebpb,Ep300,Ets2,Fkbp4,Flt3,Grip1,Ipo13,Ncoa2,Ncor2,Nr4a1,Nr4a2,Nr4a3,Nrip1,Pias2,Psmc3ip,Smad3,Stat3,Stat5b,Sumo1
GO:0033592	RNA strand annealing activity	5	1.57629	top of list	0.0039	ks	Ddx3x,Eif4b,Eif4h,Fmr1,Fxr1
GO:0004708	MAP kinase kinase activity	11	1.53626	top of list	0.00021	ks	Lrrk2,Map2k1,Map2k2,Map2k3,Map2k4,Map2k6,Map2k7,Map3k7,Mapk1,Mapk3,Pak3
GO:0043995	histone acetyltransferase activity (H4-K5 specific)	8	1.52237	top of list	0.0015	ks	Hcfc1,Kansl1,Kansl3,Kat8,Mcrs1,Ogt,Phf20,Wdr5
GO:0043996	histone acetyltransferase activity (H4-K8 specific)	8	1.52237	top of list	0.0015	ks	Hcfc1,Kansl1,Kansl3,Kat8,Mcrs1,Ogt,Phf20,Wdr5
GO:0046972	histone acetyltransferase activity (H4-K16 specific)	8	1.52237	top of list	0.0015	ks	Hcfc1,Kansl1,Kansl3,Kat8,Mcrs1,Ogt,Phf20,Wdr5
GO:0140033	acetylation-dependent protein binding	15	1.49438	top of list	3.45e-05	ks	Baz2a,Brd2,Brd3,Brd4,Brd7,Brd9,Brdt,Carm1,Kmt2a,Mllt3,Phip,Psme4,Smarca4,Taf1,Trim24
GO:0070577	lysine-acetylated histone binding	15	1.49438	top of list	3.47e-05	ks	Baz2a,Brd2,Brd3,Brd4,Brd7,Brd9,Brdt,Carm1,Kmt2a,Mllt3,Phip,Psme4,Smarca4,Taf1,Trim24
GO:0048273	mitogen-activated protein kinase p38 binding	7	1.47458	top of list	0.00066	ks	Dusp10,Mapk14,Nfatc1,Prkg1,Prmt1,Spag9,Tab1
GO:0016885	ligase activity, forming carbon-carbon bonds	8	1.40041	top of list	0.0066	ks	Acaca,Acacb,Acat1,Mccc1,Mccc2,Pcca,Pccb,Pcx
GO:0008307	structural constituent of muscle	25	1.40004	top of list	0.0024	ks	Capn3,Csrp3,Dag1,Dmd,Jph1,Krt19,Mybpc2,Mybpc3,Mybph,Mybphl,Myh11,Myl6b,Mylpf,Myom1,Nexn,Obsl1,Pdlim3,Plec,Synm,Tcap,Tpm1,Tpm2,Tpm3,Tpm4,Ttn
GO:0004576	oligosaccharyl transferase activity	5	1.39828	top of list	0.0072	ks	Dad1,Ddost,Rpn1,Stt3a,Stt3b
GO:0004579	dolichyl-diphosphooligosaccharide-protein glycotransferase activity	5	1.39828	top of list	0.0072	ks	Dad1,Ddost,Rpn1,Stt3a,Stt3b
GO:0031994	insulin-like growth factor I binding	10	1.38551	top of list	0.0065	ks	Igf1r,Igfbp1,Igfbp2,Igfbp3,Igfbp4,Igfbp5,Igfbp6,Insr,Itga6,Itgav
GO:0047391	alkylglycerophosphoethanolamine phosphodiesterase activity	6	1.34738	top of list	0.0074	ks	Enpp2,Gdpd1,Gna11,Gnaq,Gnas,Gnb1
GO:0042800	histone methyltransferase activity (H3-K4 specific)	16	1.31032	top of list	1.2e-06	ks	Ash1l,Ash2l,Cxxc1,Kmt2a,Kmt2b,Kmt2c,Kmt2d,Kmt2e,Prdm9,Rbbp5,Setd1b,Setd3,Setmar,Wdr5,Wdr82,Whsc1l1
GO:0003995	acyl-CoA dehydrogenase activity	15	1.25405	top of list	0.0013	ks	Acad10,Acad11,Acad8,Acad9,Acadl,Acadm,Acads,Acadsb,Acadvl,Acox1,Acox2,Acox3,Acoxl,Gcdh,Ivd
GO:1990380	Lys48-specific deubiquitinase activity	13	1.21361	top of list	0.0034	ks	Atxn3,Cyld,Desi2,Fam188a,Fam63a,Fam63b,Otud5,Otud7b,Usp19,Usp27x,Usp7,Usp9x,Yod1
GO:0004712	protein serine/threonine/tyrosine kinase activity	40	1.21165	top of list	6.63e-07	ks	Acvr2b,Akt1,Aurka,Aurkb,Aurkc,Clk1,Clk2,Clk3,Clk4,Dstyk,Dyrk1a,Dyrk1b,Dyrk2,Dyrk3,Dyrk4,Lrrk2,Map2k1,Map2k2,Map2k3,Map2k4,Map2k6,Map2k7,Map3k7,Mapk1,Mapk3,Mapk8,Mapk9,Pak3,Pdk4,Prkaa2,Prkaca,Prkcg,Rps6ka1,Rps6ka2,Rps6kb1,Sgk1,Tesk1,Tesk2,Tnk2,Ttk
GO:0008139	nuclear localization sequence binding	23	1.20907	top of list	0.00027	ks	Brap,Cabp1,Ipo13,Ipo4,Ipo5,Kpna1,Kpna3,Kpna4,Kpna6,Kpna7,Kpnb1,Lbr,Nfkbia,Nolc1,Nup214,Nup98,Nupl1,Pom121,Pom121l2,Ranbp6,Tnpo1,Tnpo2,Tnpo3
GO:0042975	peroxisome proliferator activated receptor binding	16	1.20696	top of list	0.0015	afc	Asxl1,Asxl2,Crebbp,Ep300,Esr2,Hmga1,Hmga1-rs1,Ikbkg,Lpin1,Mdm2,Med1,Ncoa3,Ncor1,Nfatc4,Nr0b2,Ppargc1a
GO:0004559	alpha-mannosidase activity	12	1.19887	top of list	0.0019	ks	Edem1,Edem2,Edem3,Man1a,Man1a2,Man1b1,Man2a1,Man2a2,Man2b1,Man2b2,Man2c1,Manea
GO:0052744	phosphatidylinositol monophosphate phosphatase activity	11	1.19311	top of list	0.00094	ks	Fig4,Mtm1,Mtmr1,Mtmr14,Mtmr2,Mtmr3,Mtmr6,Pten,Sacm1l,Synj1,Synj2
GO:0015923	mannosidase activity	13	1.1679	top of list	0.001	ks	Edem1,Edem2,Edem3,Man1a,Man1a2,Man1b1,Man2a1,Man2a2,Man2b1,Man2b2,Man2c1,Manba,Manea
GO:0034593	phosphatidylinositol bisphosphate phosphatase activity	18	1.13294	top of list	5.01e-05	ks	Fig4,Inpp4a,Inpp4b,Inpp5b,Inpp5e,Inpp5k,Mtm1,Mtmr1,Mtmr2,Mtmr3,Mtmr6,Ocrl,Pten,Sacm1l,Synj1,Synj2,Tmem55a,Tmem55b
GO:0001091	RNA polymerase II general transcription initiation factor binding	15	1.12961	top of list	0.0015	ks	Ahr,Crebbp,Ctdp1,Ercc1,Ercc4,Esr1,Fbl,Hnrnpu,Nop58,Ruvbl1,Ruvbl2,Tbp,Tcf4,Trp53,Znhit6
GO:0004438	phosphatidylinositol-3-phosphatase activity	10	1.1268	top of list	0.0019	ks	Fig4,Mtm1,Mtmr1,Mtmr14,Mtmr2,Mtmr3,Mtmr6,Pten,Sacm1l,Synj1
GO:0106019	phosphatidylinositol-4,5-bisphosphate phosphatase activity	10	1.11833	top of list	0.0052	ks	Inpp4a,Inpp4b,Inpp5b,Inpp5e,Inpp5k,Ocrl,Synj1,Synj2,Tmem55a,Tmem55b
GO:0004402	histone acetyltransferase activity	43	1.08894	top of list	1.72e-09	ks	Atf2,Brca2,Cdyl,Clock,Crebbp,Csrp2bp,Elp3,Ep300,Epc1,Gm11128,Gm4477,Gtf3c4,Hat1,Hcfc1,Ing3,Kansl1,Kansl3,Kat2a,Kat2b,Kat5,Kat6a,Kat6b,Kat7,Kat8,Mcrs1,Med24,Mettl8,Mgea5,Naa40,Naa50,Naa60,Ncoa1,Ncoa3,Ogt,Phf20,Supt7l,Tada1,Tada3,Taf1,Taf12,Taf5l,Usp22,Wdr5
GO:0070300	phosphatidic acid binding	17	1.08046	top of list	0.0083	ks	AI462493,Atp13a2,Commd1,Gsdmd,Jph2,Mapkap1,Mark1,Micall1,Nrgn,Opa1,Pacsin2,Pitpnc1,Pitpnm1,Plcd1,Pltp,Rapgef2,Sestd1
GO:0051019	mitogen-activated protein kinase binding	33	1.06588	top of list	8.38e-07	ks	Abl1,Ace,Arrb2,Atf7,Cdk5rap3,Dusp1,Dusp10,Dusp2,Ep300,Gch1,Gtf2i,Iqgap1,Map3k1,Mapk14,Mapk7,Mapkapk2,Mapkapk3,Mapkapk5,Micalcl,Nbr1,Nfatc1,Ppm1d,Prkg1,Prmt1,Ptafr,Ptpn5,Ptprj,Sirt1,Spag9,Stau2,Tab1,Tnip1,Tpr
GO:0061733	peptide-lysine-N-acetyltransferase activity	45	1.06461	top of list	8.75e-09	ks	Atat1,Atf2,Brca2,Cdyl,Clock,Crebbp,Csrp2bp,Elp3,Ep300,Epc1,Esco1,Gm11128,Gm4477,Gtf3c4,Hat1,Hcfc1,Ing3,Kansl1,Kansl3,Kat2a,Kat2b,Kat5,Kat6a,Kat6b,Kat7,Kat8,Mcrs1,Med24,Mettl8,Mgea5,Naa40,Naa50,Naa60,Ncoa1,Ncoa3,Ogt,Phf20,Supt7l,Tada1,Tada3,Taf1,Taf12,Taf5l,Usp22,Wdr5
GO:0003730	mRNA 3'-UTR binding	62	1.03609	top of list	6.08e-08	ks	Angel2,Auh,Boll,Carhsp1,Cct5,Cirbp,Cpeb1,Cpeb2,Cpeb3,Cpeb4,Cpsf1,Cryz,Csdc2,Dazl,Ddx5,Elavl1,Elavl4,Fmr1,Fxr1,Gemin5,Hnrnpa2b1,Hnrnpc,Hnrnpd,Hnrnpk,Hnrnpl,Hnrnpu,Igf2bp1,Igf2bp2,Igf2bp3,Khsrp,Larp1,Mex3d,Pabpc1,Pcbp1,Pcbp4,Pum1,Pum2,Rbm24,Rbm38,Rbm4,Rbms3,Rc3h1,Rnf20,Rnf40,Rnps1,Rpl41,Rpl5,Rps7,Rsl1d1,Secisbp2l,Serbp1,Tardbp,Trp53,Tut1,Utp23,Ybx2,Zc3h12a,Zfp36,Zfp36l1,Zfp36l2,Zfp36l3,Zfp385a
GO:0008308	voltage-gated anion channel activity	15	1.02779	top of list	0.0015	ks	Ano1,Ano6,Clcn1,Clcn2,Clcn3,Clcn4-2,Clcn5,Clcn6,Clcn7,Clcnka,Clcnkb,Gpr89,Vdac1,Vdac2,Vdac3
GO:0070411	I-SMAD binding	11	1.02342	top of list	0.0068	ks	Axin1,Axin2,Ctnnb1,Smad1,Smad2,Smad4,Smad6,Smad7,Smurf1,Tgfb1i1,Tgfbr1
GO:0004683	calmodulin-dependent protein kinase activity	25	1.01996	top of list	0.0079	ks	Camk1,Camk1d,Camk1g,Camk2a,Camk2b,Camk2d,Camk2g,Camk4,Camkk1,Camkk2,Camkv,Dapk1,Eef2k,Itpka,Mapkapk2,Mapkapk3,Mapkapk5,Mknk1,Mknk2,Mylk3,Phkb,Phkg1,Phkg2,Pnck,Ptk2b
GO:0031593	polyubiquitin modification-dependent protein binding	45	1.01369	top of list	3.12e-08	ks	Agap3,Atrip,Bag6,Brcc3,Bre,Dnajb2,Dzip3,Eps15,Faap20,Fam175a,Fam175b,Fam63a,Fam63b,Hdac6,Ikbke,Ikbkg,Optn,Otud7a,Otud7b,Prpf8,Psmd4,Rad18,Rad23a,Rad23b,Rnf168,Rnf169,Sharpin,Sprtn,Sqstm1,Tab2,Tnfaip3,Tnip1,Tnip2,Ubqln1,Ubqln4,Ubxn1,Ufd1l,Uimc1,Vcp,Wdr81,Zbtb1,Zfand2b,Zfand6,Zranb1,Zranb3
GO:0018024	histone-lysine N-methyltransferase activity	38	1.01146	top of list	8.28e-06	ks	Ash1l,Ash2l,Cxxc1,Eed,Ehmt1,Ehmt2,Ezh1,Ezh2,Kmt2a,Kmt2b,Kmt2c,Kmt2d,Kmt2e,Nsd1,Prdm6,Prdm8,Prdm9,Rbbp5,Setd1b,Setd2,Setd3,Setd7,Setd8,Setdb1,Setdb2,Setmar,Smyd1,Smyd2,Smyd3,Suv39h1,Suv39h2,Suv420h1,Suv420h2,Suz12,Wdr5,Wdr82,Whsc1,Whsc1l1
GO:0035197	siRNA binding	9	1.00805	top of list	0.0028	ks	Ago2,Dhx9,Dicer1,Fmr1,Mbd2,Mecp2,Tarbp2,Tlr7,Tlr9
GO:0042974	retinoic acid receptor binding	30	1.00385	top of list	4.68e-05	ks	Actn4,Arid5a,Asxl1,Cnot1,Ctbp2,Fus,Hmga1,Hmga1-rs1,Lrif1,Med1,Med25,Ncoa1,Ncoa2,Ncor1,Ncor2,Nr0b2,Nr1h2,Nr1h3,Nr1h4,Nrip1,Nsd1,Ppard,Pparg,Rarb,Rarg,Rxra,Rxrb,Snw1,Uimc1,Vdr
GO:0043130	ubiquitin binding	62	0.998467	top of list	2.61e-08	ks	Aup1,Birc2,Bub3,Cks1b,Cks2,Cxcr4,D17Wsu92e,Ddi2,Dnajb2,Faap20,Faf1,Faf2,Fbxo7,Hdac6,Hspb1,Ikbkg,Mvb12a,Nbr1,Nedd4,Nploc4,Nsfl1c,Nup62,Optn,Otub1,Otub2,Park2,Plaa,Rae1,Rbck1,Rnf168,Rnf31,Sharpin,Sirt2,Smad3,Sprtn,Sqstm1,Tax1bp1,Tnfaip3,Tollip,Tonsl,Top2a,Trim32,Trp53inp2,Tsg101,Ubac2,Ubap1,Ube2l6,Ube2n,Ubr5,Ubxn1,Ubxn11,Ubxn2a,Ubxn2b,Ubxn7,Uchl1,Uchl3,Usp13,Usp16,Usp5,Vps36,Wdr92,Zfand2b
GO:0016875	ligase activity, forming carbon-oxygen bonds	42	0.993938	top of list	5.69e-08	ks	Aars,Aars2,Aarsd1,Cars,Cars2,Dalrd3,Dars,Dars2,Ears2,Eprs,Fars2,Farsa,Farsb,Fdxacb1,Gars,Hars,Hars2,Iars,Iars2,Kars,Lars,Lars2,Mars,Mars2,Nars,Nars2,Pars2,Polg2,Qars,Rars,Rars2,Sars,Sars2,Tars,Tars2,Tarsl2,Vars,Vars2,Wars,Wars2,Yars,Yars2
GO:0004812	aminoacyl-tRNA ligase activity	42	0.993938	top of list	5.82e-08	ks	Aars,Aars2,Aarsd1,Cars,Cars2,Dalrd3,Dars,Dars2,Ears2,Eprs,Fars2,Farsa,Farsb,Fdxacb1,Gars,Hars,Hars2,Iars,Iars2,Kars,Lars,Lars2,Mars,Mars2,Nars,Nars2,Pars2,Polg2,Qars,Rars,Rars2,Sars,Sars2,Tars,Tars2,Tarsl2,Vars,Vars2,Wars,Wars2,Yars,Yars2
GO:0070628	proteasome binding	12	0.993922	top of list	0.0023	ks	Bag6,Dnajb2,Id1,Psmb9,Psmd14,Psme4,Psmf1,Psmg1,Ubd,Uchl5,Usp13,Usp14
GO:0005048	signal sequence binding	39	0.993912	top of list	6.12e-05	ks	Brap,Cabp1,Cemip,Ipo13,Ipo4,Ipo5,Kdelr1,Kdelr2,Kdelr3,Kpna1,Kpna3,Kpna4,Kpna6,Kpna7,Kpnb1,Lbr,Nfkbia,Nolc1,Nup214,Nup98,Nupl1,Pex13,Pex19,Pex5,Pex5l,Pex7,Pom121,Pom121l2,Ranbp6,Srp14,Srp54b,Srp68,Timm22,Tnpo1,Tnpo2,Tnpo3,Tomm20,Tomm20l,Tomm40l
GO:0010485	H4 histone acetyltransferase activity	18	0.991599	top of list	0.00036	ks	Brca2,Elp3,Gm11128,Gm4477,Hat1,Hcfc1,Kansl1,Kansl3,Kat2a,Kat8,Mcrs1,Naa40,Naa50,Naa60,Ogt,Phf20,Usp22,Wdr5
Cellular Component
#term ID	term description	genes mapped	enrichment score	direction	false discovery rate	method	matching targets in network
GO:0045254	pyruvate dehydrogenase complex	8	2.11615	top of list	0.0056	ks	Dlat,Dld,Pdha1,Pdha2,Pdhb,Pdhx,Pdk1,Pdk2
GO:0005916	fascia adherens	13	1.9216	top of list	1.91e-05	afc	Actn1,Cdh2,Ctnna3,Ctnnb1,Des,Dsp,Gja1,Jup,Nrap,Sptan1,Tln2,Vcl,Xirp1
GO:0042765	GPI-anchor transamidase complex	5	1.76	top of list	0.0058	ks	Gpaa1,Pigk,Pigs,Pigt,Pigu
GO:0043034	costamere	17	1.69422	top of list	1.15e-05	afc	Ank2,Ank3,Cmya5,Dag1,Dmd,Fxr1,Homer1,Ilk,Krt19,Krt8,Pgm5,Sdc4,Smpx,Svil,Synm,Trpc1,Vcl
GO:0030315	T-tubule	58	1.38688	top of list	2.67e-08	ks	Abcc9,Adra1a,Adra1b,Akap7,Ank2,Ank3,Aqp4,Atp1a1,Atp1a2,Atp2b4,Bin1,Cacna1c,Cacna1d,Cacna1s,Cacna2d1,Cacnb1,Cacnb2,Cacnb3,Camk2d,Capn3,Casq1,Cav3,Cdh2,Cltc,Dlg1,Dysf,Ednra,Esr1,Ezr,Fxyd1,Got2,Igf1r,Kcnd2,Kcnj11,Kcnj12,Kcnj2,Kcnj3,Kcnj5,Kcnn2,Msn,Nos1,Ppp3cb,Prkar2a,Rdx,Rtn2,Ryr1,Scn1a,Scn1b,Scn5a,Slc2a4,Slc30a1,Slc8a1,Slc9a1,Sri,Stac,Stbd1,Tgfb3,Vdr
GO:0014704	intercalated disc	54	1.38	top of list	9.66e-09	ks	Actn1,Adra1b,Ank2,Ank3,Ankrd23,Anxa5,Anxa6,Atp1a1,Atp1a2,Atp1b1,Camk2d,Capzb,Cav3,Cdh2,Ctnna1,Ctnna3,Ctnnb1,Cxadr,Des,Dsc2,Dsg2,Dsp,Dst,Fgf13,Fhod1,Fxyd1,Gja1,Gja5,Itgb1,Jup,Kcna5,Kcnj11,Kcnj2,Myh1,Nrap,Obscn,Pak1,Pgm5,Ptk2,Scn1a,Scn1b,Scn4b,Scn5a,Slc2a1,Slc4a1,Slc8a1,Slc9a1,Sptan1,Tjp1,Tln2,Tmem65,Vamp5,Vcl,Xirp1
GO:0032982	myosin filament	18	1.36	top of list	0.00016	afc	Actg2,Mybpc2,Mybpc3,Mybph,Myh1,Myh10,Myh11,Myh14,Myh3,Myh4,Myh6,Myh7,Myh7b,Myh8,Myh9,Myom1,Obscn,Trim32
GO:0035327	transcriptionally active chromatin	19	1.33623	top of list	0.00015	afc	Aff4,BC018507,Bcas3,Ctr9,Ell,Esr1,Exosc10,Exosc3,Exosc4,Exosc5,Hist1h1c,Kmt2e,Narg2,Padi2,Pelp1,Psip1,Supt6,Wdr61,Zc3h8
GO:0030014	CCR4-NOT complex	15	1.33327	top of list	1.59e-05	ks	Cnot1,Cnot10,Cnot11,Cnot2,Cnot3,Cnot4,Cnot6,Cnot6l,Cnot7,Cnot8,Cpeb3,Patl1,Rqcd1,Tnks1bp1,Tob1
GO:0031674	I band	142	1.28	top of list	2.9e-15	ks	Actc1,Actn1,Actn2,Actn3,Actn4,Adra1a,Adrbk2,Akap4,Aldoa,Ank1,Ank2,Ank3,Ankrd1,Ankrd2,Ankrd23,Anxa5,Atp2a1,Atp2b4,Bag3,Bin1,Bmp10,Cacna1c,Cacna1d,Cacna1s,Capn3,Capzb,Casq1,Casq2,Cav3,Cfl2,Cryab,Csrp3,Ctnnb1,Des,Dmd,Dnajb6,Dst,ENSMUSG00000071540,Fbp2,Fbxl22,Fbxo22,Fbxo32,Fermt2,Fhl2,Fhl3,Fhod3,Fkbp1a,Fkbp1b,Flna,Flnb,Flnc,Frg1,Glrx3,Grin2b,Hdac4,Homer1,Hspb1,Igfn1,Itgb1bp2,Jph1,Jph2,Jup,Kat2b,Kcna5…
GO:0030015	CCR4-NOT core complex	6	1.2767	top of list	0.0075	ks	Cnot1,Cnot2,Cnot3,Cnot7,Cnot8,Rqcd1
GO:0031588	nucleotide-activated protein kinase complex	15	1.25123	top of list	0.0072	ks	ENSMUSG00000061525,Gm4922,Gm7168,Prkaa1,Prkaa2,Prkab1,Prkab2,Prkaca,Prkag1,Prkag2,Prkag3,Prkar1a,Prkar2a,Smok2a,Smok2b
GO:0005827	polar microtubule	5	1.2456	top of list	0.0056	ks	Cul3,Klhl21,Klhl22,Tubg1,Tubgcp3
GO:0000407	phagophore assembly site	29	1.24499	top of list	2.56e-06	ks	Atg101,Atg12,Atg13,Atg14,Atg16l1,Atg2a,Atg2b,Atg5,Atg7,Atg9a,Atg9b,Becn1,D17Wsu92e,Nbr1,Pik3c3,Rab1b,Rab7,Rb1cc1,Sqstm1,Stbd1,Stx12,Ulk1,Ulk2,Vmp1,Wdr45,Wdr45b,Wipi1,Wipi2,Zfyve1
GO:0033017	sarcoplasmic reticulum membrane	32	1.24	top of list	1.29e-05	ks	Art1,Asph,Atp2a1,Atp2a2,Atp2a3,Camk2b,Camk2d,Camk2g,Casq1,Cherp,Dhrs7c,Dmpk,Fkbp1a,Fkbp1b,Itpr2,Jph1,Jph2,Jsrp1,Klhl41,Nos1,Nos1ap,Pln,Ryr1,Ryr2,Ryr3,Sln,Sri,Stim1,Syne2,Tmem109,Tmem38a,Trdn
GO:0005671	Ada2/Gcn5/Ada3 transcription activator complex	15	1.2	top of list	0.001	ks	Ccdc101,Csrp2bp,Dr1,Hcfc1,Kat2a,Kat2b,Mbip,Pole3,Pole4,Tada2a,Tada3,Ubap2l,Wdr5,Yeats2,Zzz3
GO:0016529	sarcoplasmic reticulum	60	1.19328	top of list	2.28e-08	ks	Akap7,Ank1,Ank3,Art1,Asph,Atp2a1,Atp2a2,Atp2a3,Cacna1s,Cacna2d1,Cacnb1,Calr,Calu,Camk2b,Camk2d,Camk2g,Car4,Casq1,Casq2,Ccdc78,Cherp,Dhrs7c,Dmpk,Fkbp1a,Fkbp1b,Gstm7,Hax1,Itpr1,Itpr2,Jph1,Jph2,Jsrp1,Klhl41,Leprel1,Manf,Mrvi1,Nol3,Nos1,Nos1ap,Pln,Pomt1,Pygm,Rasd1,Rtn2,Ryr1,Ryr2,Ryr3,S100a1,Sar1a,Sln,Sri,Srl,Stim1,Syne2,Thbs1,Thbs4,Tmem109,Tmem38a,Trdn,Xdh
GO:0030127	COPII vesicle coat	9	1.18719	top of list	0.006	ks	Klhl12,Pdcd6,Pef1,Sar1a,Sec13,Sec23a,Sec23b,Sec24a,Sec31a
GO:0034098	VCP-NPL4-UFD1 AAA ATPase complex	9	1.18718	top of list	0.0013	ks	Cav1,Faf1,Faf2,Nploc4,Rnf125,Ubxn1,Ubxn7,Ufd1l,Vcp
GO:0090576	RNA polymerase III transcription factor complex	8	1.18307	top of list	0.0051	ks	Bdp1,Brf1,Brf2,Gtf3c1,Gtf3c2,Gtf3c4,Gtf3c5,Gtf3c6
GO:0044291	cell-cell contact zone	69	1.18	top of list	2.65e-07	ks	Actn1,Adra1b,Ajap1,Ank2,Ank3,Ankrd23,Anxa5,Anxa6,Atp1a1,Atp1a2,Atp1b1,Baiap2l2,Camk2d,Capzb,Cav3,Cdh2,Ctnna1,Ctnna3,Ctnnb1,Cxadr,Des,Dsc2,Dsg2,Dsp,Dst,Fgf13,Fgfrl1,Fhod1,Flot1,Flot2,Fxyd1,Gja1,Gja5,Itgb1,Jam3,Jup,Kcna5,Kcnj11,Kcnj2,Myh1,Nrap,Obscn,Opalin,Pak1,Pgm5,Pkp4,Ptk2,Pvrl1,Pvrl2,Pvrl3,Rap2b,Rap2c,Scn1a,Scn1b,Scn4b,Scn5a,Scrib,Slc2a1,Slc4a1,Slc8a1,Slc9a1,Sptan1,Tiam1,Tjp1,Tln2,Tmem65,Vamp5,…
GO:0031597	cytosolic proteasome complex	12	1.17772	top of list	0.0098	ks	Ide,Psmc1,Psmc2,Psmc3,Psmc4,Psmc5,Psmc6,Psmd1,Psmd14,Psmd2,Ubqln4,Uchl5
GO:0031430	M band	29	1.17	top of list	0.00013	ks	Aldoa,Ank1,Ank2,Cmya5,Cryab,Fhl2,Hspb1,Kctd6,Klhl41,Lmod2,Lmod3,Lrrc39,Mybpc2,Mybpc3,Mybph,Mybphl,Myom1,Myom3,Nbr1,Obscn,Obsl1,Ppp2r5a,S100a1,Slmap,Smpx,Smtnl1,Sptbn1,Trim63,Ttn
GO:0031931	TORC1 complex	7	1.16565	top of list	0.0086	ks	Akt1s1,Larp1,Mlst8,Mtor,Rptor,Telo2,Tti1
GO:0030018	Z disc	127	1.144	top of list	3.51e-13	ks	Actn1,Actn2,Actn3,Actn4,Adra1a,Adrbk2,Akap4,Aldoa,Ank1,Ank2,Ank3,Anxa5,Atp2b4,Bag3,Bin1,Bmp10,Cacna1c,Cacna1d,Capn3,Capzb,Casq2,Cav3,Cfl2,Cryab,Csrp3,Ctnnb1,Des,Dmd,Dnajb6,Dst,ENSMUSG00000071540,Fbp2,Fbxl22,Fbxo22,Fbxo32,Fhl2,Fhl3,Fhod3,Fkbp1a,Fkbp1b,Flna,Flnb,Flnc,Frg1,Glrx3,Grin2b,Hdac4,Homer1,Hspb1,Igfn1,Itgb1bp2,Jph1,Jph2,Jup,Kcna5,Kcne1,Kcnn2,Krt19,Krt8,Ky,Ldb3,Murc,Mybpc2,Mybpc3,Mybph,Mybph…
GO:0035068	micro-ribonucleoprotein complex	9	1.14004	top of list	0.003	ks	Ago1,Ago2,Ago3,Ago4,Dhx9,Dicer1,Tarbp2,Tnrc6a,Xpo5
GO:0034045	phagophore assembly site membrane	16	1.13796	top of list	0.00015	ks	Atg12,Atg14,Atg16l1,Atg2a,Atg2b,Atg5,Rab1b,Rab7,Rb1cc1,Stbd1,Ulk1,Ulk2,Wdr45,Wdr45b,Wipi1,Wipi2
GO:0016528	sarcoplasm	71	1.13293	top of list	3.94e-09	ks	Akap7,Ank1,Ank3,Art1,Asph,Atp2a1,Atp2a2,Atp2a3,Cacna1s,Cacna2d1,Cacnb1,Calr,Calu,Camk2b,Camk2d,Camk2g,Car4,Casq1,Casq2,Ccdc78,Cherp,Dhrs7c,Dmpk,Dtnbp1,E2f5,Fkbp1a,Fkbp1b,Flnc,Gsn,Gstm7,Habp4,Hax1,Itpr1,Itpr2,Jph1,Jph2,Jph3,Jph4,Jsrp1,Klhl41,Leprel1,Manf,Mef2c,Mrvi1,Nol3,Nos1,Nos1ap,Plec,Pln,Pomt1,Pygm,Rasd1,Rtn2,Ryr1,Ryr2,Ryr3,S100a1,Sar1a,Slc8a3,Sln,Spock1,Sri,Srl,Stim1,Syne2,Thbs1,Thbs4,Tmem109…
GO:0042383	sarcolemma	147	1.13	top of list	1.11e-14	ks	Abcc9,Acp1,Adra1a,Adra1b,Adrb2,Akap7,Alox12,Alox5,Ank1,Ank2,Ank3,Anxa1,Anxa2,Anxa5,Anxa6,Aqp1,Aqp4,Atp1a1,Atp1a2,Atp1a3,Atp1b1,Atp2b4,Bgn,Bin1,Bsg,Bves,Cacna1c,Cacna1d,Cacna1h,Cacna1s,Cacna2d1,Cacnb1,Cacnb2,Cacnb3,Camk2d,Capn3,Car4,Casq1,Cav3,Ccdc78,Cd36,Cd59b,Cdh2,Cib1,Cib2,Clcn1,Cltc,Col6a1,Col6a2,Ctsb,Dag1,Des,Dlg1,Dmd,Dst,Dtna,Dtnbp1,Dysf,Ednra,Esr1,Ezr,Fas,Fgf6,Fkrp,Flnc,Flot1,Fxyd1,Ghrhr,Go…
GO:0030663	COPI-coated vesicle membrane	15	1.12687	top of list	8.04e-05	ks	Arcn1,Copa,Copb1,Copb2,Cope,Copg1,Copg2,Copz1,Copz2,ENSMUSG00000045414,Golga5,Kdelr1,Scyl1,Tmed3,Tmem199
GO:0017101	aminoacyl-tRNA synthetase multienzyme complex	13	1.10927	top of list	0.0087	ks	Aimp1,Aimp2,Dars,Eef1e1,Eprs,Iars,Kars,Lars,Mars,Qars,Rars,Rpl5,Yars
GO:0071339	MLL1 complex	28	1.08381	top of list	1.1e-08	ks	Ash2l,Bap18,Chd8,E2f6,Hcfc1,Hcfc2,Ino80c,Kansl1,Kat8,Kmt2a,Las1l,Max,Mcrs1,Mga,Pelp1,Phf20,Prpf31,Rbbp5,Rnf2,Ruvbl1,Ruvbl2,Senp3,Taf1,Taf6,Taf7,Taf9,Tex10,Wdr5
GO:0044665	MLL1/2 complex	28	1.08381	top of list	1.12e-08	ks	Ash2l,Bap18,Chd8,E2f6,Hcfc1,Hcfc2,Ino80c,Kansl1,Kat8,Kmt2a,Las1l,Max,Mcrs1,Mga,Pelp1,Phf20,Prpf31,Rbbp5,Rnf2,Ruvbl1,Ruvbl2,Senp3,Taf1,Taf6,Taf7,Taf9,Tex10,Wdr5
GO:0012507	ER to Golgi transport vesicle membrane	21	1.08	top of list	0.00011	ks	Gosr2,Klhl12,Pdcd6,Pef1,Sar1a,Scap,Sec13,Sec22b,Sec23a,Sec23b,Sec23ip,Sec24a,Sec31a,Sec31b,Srebf1,Srebf2,Stx17,Uso1,Vma21,Vti1a,Vti1b
GO:0030017	sarcomere	199	1.0652	top of list	2.9e-15	ks	Abcc9,Abra,Acta1,Actc1,Actn1,Actn2,Actn3,Actn4,Adra1a,Adrbk2,Ak1,Akap4,Aldoa,Ank1,Ank2,Ank3,Ankrd1,Ankrd2,Ankrd23,Anxa5,Arf1,Arhgef25,Atp2a1,Atp2b4,Bag3,Bin1,Bmp10,Cacna1c,Cacna1d,Cacna1s,Capn3,Capzb,Casq1,Casq2,Cav3,Cfl2,Cmya5,Cryab,Csrp3,Ctnnb1,Dctn4,Des,Dmd,Dnajb6,Dst,Dusp27,ENSMUSG00000071540,Fbp2,Fbxl22,Fbxo22,Fbxo32,Fermt2,Fhl2,Fhl3,Fhod3,Fkbp1a,Fkbp1b,Flna,Flnb,Flnc,Frg1,Glrx3,Grin2b,Habp4…
GO:0031672	A band	47	1.05591	top of list	3.27e-05	ks	Aldoa,Ank1,Ank2,Atp2a1,Cmya5,Cryab,Dst,Fhl2,Hdac4,Hspb1,Kat2b,Kctd6,Klhl40,Klhl41,Lmod2,Lmod3,Lrrc39,Mybpc2,Mybpc3,Mybph,Mybphl,Myh1,Myl2,Myl3,Myl4,Myl7,Myom1,Myom3,Nbr1,Obscn,Obsl1,Ppp1r12a,Ppp1r12b,Ppp2r5a,Rpl15,Rpl17,Rpl4,Rpl6,Rpl7,Ryr2,S100a1,Slmap,Smpx,Smtnl1,Sptbn1,Trim63,Ttn
GO:0070578	RISC-loading complex	8	1.04519	top of list	0.006	ks	Ago1,Ago2,Ago3,Ago4,Dhx9,Dicer1,Prkra,Tarbp2
GO:0038201	TOR complex	12	1.04342	top of list	0.0031	ks	Akt1s1,Larp1,Mapkap1,Mlst8,Mtor,Pink1,Prr5,Prr5l,Rictor,Rptor,Telo2,Tti1
GO:0045239	tricarboxylic acid cycle enzyme complex	12	1.0399	top of list	0.0057	ks	Bckdha,Bckdhb,Bckdk,Dhtkd1,Dld,Dlst,Fh1,Kat2a,Mrps36,Ogdh,Suclg1,Suclg2
GO:0071564	npBAF complex	12	1.03637	top of list	0.00054	ks	Actl6a,Arid1a,Phf10,Smarca2,Smarca4,Smarcb1,Smarcc1,Smarcc2,Smarcd1,Smarcd3,Smarce1,Ss18
GO:0019908	nuclear cyclin-dependent protein kinase holoenzyme complex	15	1.03	top of list	0.0019	ks	Bccip,Brd4,Ccnh,Ccnt1,Ccnt2,Cdk12,Cdk13,Cdk7,Cdk9,Ercc2,Hoxc10,Kdm5a,Puf60,Rb1,Taf7
GO:0071004	U2-type prespliceosome	14	1.03	top of list	0.00055	ks	Luc7l,Luc7l2,Luc7l3,Prpf39,Prpf40a,Prpf40b,Sf3a1,Sf3a2,Sf3b1,Snrnp70,Snrpb,Snrpn,U2af2,Uhmk1
GO:1902562	H4 histone acetyltransferase complex	36	1.02456	top of list	1.09e-07	ks	Actb,Actl6a,Brd8,Ccdc101,Csrp2bp,Dmap1,Dr1,Ep400,Epc1,Epc2,Hcfc1,Ing3,Kat2a,Kat2b,Kat5,Kat8,Mbip,Meaf6,Morf4l1,Morf4l2,Mrgbp,Msl1,Msl2,Msl3,Pole3,Pole4,Ruvbl1,Ruvbl2,Tada2a,Tada3,Trrap,Ubap2l,Wdr5,Yeats2,Yeats4,Zzz3
GO:0030134	COPII-coated ER to Golgi transport vesicle	34	1.01931	top of list	9.33e-07	ks	AI314180,App,Ddhd2,Golga2,Gosr2,Ier3ip1,Klhl12,Lman1,Pcsk9,Pdcd6,Pef1,Sar1a,Scap,Sec13,Sec22b,Sec23a,Sec23b,Sec23ip,Sec24a,Sec31a,Sec31b,Srebf1,Srebf2,Stx17,Tex261,Uso1,Vangl2,Vma21,Vti1a,Vti1b,Yif1a,Yif1b,Yipf5,Yipf6
GO:0030126	COPI vesicle coat	12	1.00103	top of list	0.00062	ks	Arcn1,Copa,Copb1,Copb2,Cope,Copg1,Copg2,Copz1,Copz2,ENSMUSG00000045414,Scyl1,Tmed3
GO:0044666	MLL3/4 complex	9	0.998721	top of list	0.0067	ks	Ash2l,Dpy30,Kdm6a,Kmt2c,Kmt2d,Pagr1a,Paxip1,Rbbp5,Wdr5
GO:0030137	COPI-coated vesicle	21	0.994	top of list	1.25e-05	ks	Actr1a,Arcn1,Arf1,Ccdc115,Copa,Copb1,Copb2,Cope,Copg1,Copg2,Copz1,Copz2,ENSMUSG00000045414,Golga5,Kdelr1,Pacs1,Pacsin1,Scyl1,Tmed10,Tmed3,Tmem199
GO:0016605	PML body	94	0.988673	top of list	2.38e-09	ks	Akap8l,Ankrd2,Arntl,Atr,Atrx,Blm,Calcoco2,Casp8ap2,Cbx5,Cdk9,Chek2,Chfr,Ciart,Ciita,Crebbp,Dapk3,Daxx,Eif3e,Eif4enif1,Elf4,Hipk1,Hipk2,Hipk3,Hira,Hsf1,Ikbke,Isg20,Kat6a,Klhl20,Mapk7,Max,Mknk2,Mlip,Morc3,Mre11a,Mtor,N4bp1,Nbn,Nfe2,Nr2c1,Nsmce2,Park7,Patl1,Pias1,Pias2,Pias4,Pml,Ppargc1a,Pten,Rad51,Rb1,Rdm1,Rere,Rfwd3,Rgs14,Rnf111,Rnf4,Rnf6,Rpa1,Rpa2,Rpain,Satb1,Senp2,Sirt1,Ski,Skil,Smc5,Smc6,Sp100,…
GO:0000123	histone acetyltransferase complex	72	0.980382	top of list	8.78e-14	ks	Actb,Actl6a,Atxn7l3,Brd8,Brpf1,Ccdc101,Crebbp,Csrp2bp,Dmap1,Dr1,Elp2,Elp3,Elp4,Eny2,Ep300,Ep400,Epc1,Epc2,Hcfc1,Ikbkap,Ing3,Ing4,Ing5,Jade1,Jade2,Jade3,Kansl1,Kansl1l,Kansl2,Kansl3,Kat2a,Kat2b,Kat5,Kat6a,Kat6b,Kat7,Kat8,Mbip,Mcrs1,Meaf6,Morf4l1,Morf4l2,Mrgbp,Msl1,Msl2,Msl3,Ogt,Phf20,Pole3,Pole4,Ruvbl1,Ruvbl2,Supt7l,Tada1,Tada2a,Tada3,Taf12,Taf2,Taf5,Taf5l,Taf6,Taf6l,Taf7,Taf9,Taf9b,Trrap,Ubap2l,U…
GO:0036513	Derlin-1 retrotranslocation complex	12	0.97986	top of list	0.0017	ks	Amfr,Derl1,Dzip3,H13,Rnf139,Rnf185,Rnf5,Sel1l,Svip,Syvn1,Vcp,Vimp
KEGG
#term ID	term description	genes mapped	enrichment score	direction	false discovery rate	method	matching targets in network
mmu04710	Circadian rhythm	30	1.62731	top of list	3.05e-06	ks	Arntl,Bhlhe40,Bhlhe41,Btrc,Clock,Creb1,Cry1,Cry2,Csnk1d,Csnk1e,Cul1,Fbxl3,Fbxw11,Npas2,Nr1d1,Per1,Per2,Per3,Prkaa1,Prkaa2,Prkab1,Prkab2,Prkag1,Prkag2,Prkag3,Rbx1,Rora,Rorb,Rorc,Skp1a
mmu05220	Chronic myeloid leukemia	75	1.0731	top of list	3.16e-15	ks	Abl1,Akt1,Akt2,Akt3,Araf,Bad,Bak1,Bax,Bcl2l1,Bcr,Braf,Cbl,Ccnd1,Cdk4,Cdk6,Cdkn1a,Cdkn1b,Chuk,Crk,Crkl,Ctbp1,Ctbp2,Ddb2,E2f1,E2f2,E2f3,Gab2,Gadd45a,Gadd45b,Gadd45g,Grb2,Hdac1,Hdac2,Hras,Ikbkb,Ikbkg,Kras,Map2k1,Map2k2,Mapk1,Mapk3,Mdm2,Mecom,Myc,Nfkb1,Nfkbia,Nras,Pik3ca,Pik3cb,Pik3cd,Pik3r1,Pik3r2,Pik3r3,Polk,Ptpn11,Raf1,Rb1,Rela,Runx1,Shc1,Shc2,Shc3,Shc4,Smad3,Smad4,Sos1,Sos2,Stat5a,Stat5b,Tgfb1,Tg…
mmu04919	Thyroid hormone signaling pathway	114	1.0088	top of list	3.15e-16	ks	Actb,Akt1,Akt2,Akt3,Atp1a1,Atp1a2,Atp1a3,Atp1a4,Atp1b1,Atp1b2,Atp1b3,Atp1b4,Atp2a2,Bad,Bmp4,Casp9,Ccnd1,Crebbp,Ctnnb1,Dio1,Dio2,Dio3,Ep300,Esr1,Foxo1,Fxyd2,Gata4,Gsk3b,Hdac1,Hdac2,Hdac3,Hif1a,Hras,Itgav,Itgb3,Kat2a,Kat2b,Kras,Map2k1,Map2k2,Mapk1,Mapk3,Mdm2,Med1,Med12,Med12l,Med13,Med13l,Med14,Med16,Med17,Med24,Med27,Med30,Med4,Mtor,Myc,Myh6,Ncoa1,Ncoa2,Ncoa3,Ncor1,Notch1,Notch2,Notch3,Notch4,Nras…
mmu00970	Aminoacyl-tRNA biosynthesis	44	1.0081	top of list	2.53e-09	ks	Aars,Aars2,Cars,Cars2,Dars,Dars2,Ears2,Eprs,Fars2,Farsa,Farsb,Gars,Gatc,Hars,Hars2,Iars,Iars2,Kars,Lars,Lars2,Mars,Mars2,Mtfmt,Nars,Nars2,Pars2,Pet112,Pstk,Qars,Qrsl1,Rars,Rars2,Sars,Sars2,Sepsecs,Tars,Tars2,Tarsl2,Vars,Vars2,Wars,Wars2,Yars,Yars2
mmu04140	Autophagy - animal	128	1.00308	top of list	2.09e-19	ks	Akt1,Akt1s1,Akt2,Akt3,Ambra1,Atg10,Atg101,Atg12,Atg13,Atg14,Atg16l1,Atg16l2,Atg2a,Atg2b,Atg3,Atg4a,Atg4b,Atg4c,Atg4d,Atg5,Atg7,Atg9a,Atg9b,Bad,Bcl2,Bcl2l1,Becn1,Bnip3,Camkk2,Cflar,Ctsb,Ctsd,Ctsl,Dapk1,Dapk2,Dapk3,Ddit4,Deptor,Eif2ak3,Eif2ak4,Eif2s1,Ern1,Gabarap,Gabarapl1,Gabarapl2,Hif1a,Hmgb1,Hras,Igbp1,Igbp1b,Igf1r,Ins1,Ins2,Irs1,Irs2,Irs3,Irs4,Itpr1,Kras,Lamp1,Lamp2,Map2k1,Map2k2,Map3k7,Mapk1,M…
mmu04137	Mitophagy - animal	61	0.99347	top of list	3.89e-09	ks	Ambra1,Atf4,Atg5,Atg9a,Atg9b,Bcl2l1,Bcl2l13,Becn1,Bnip3,Bnip3l,Calcoco2,Cited2,Csnk2a2,Csnk2b,E2f1,Eif2ak3,Fis1,Foxo3,Fundc1,Gabarap,Gabarapl1,Gabarapl2,Hif1a,Hras,Jun,Kras,Mapk10,Mapk8,Mapk9,Mfn1,Mfn2,Mitf,Mras,Nbr1,Nras,Optn,Park2,Pgam5,Pink1,Rab7,Rab7b,Rela,Rhot1,Rhot2,Rras,Rras2,Sp1,Sqstm1,Src,Tax1bp1,Tbc1d15,Tbc1d17,Tbk1,Tfe3,Tfeb,Tomm7,Trp53,Ulk1,Usp15,Usp30,Usp8
mmu04136	Autophagy - other	32	0.98688	top of list	2.89e-07	ks	Atg10,Atg101,Atg12,Atg13,Atg16l1,Atg2a,Atg2b,Atg3,Atg4a,Atg4b,Atg4c,Atg4d,Atg5,Atg7,Atg9a,Atg9b,Becn1,Gabarap,Gabarapl1,Gabarapl2,Igbp1,Igbp1b,Mlst8,Mtor,Pik3c3,Pik3r4,Ppp2ca,Ppp2cb,Rptor,Ulk2,Wipi1,Wipi2
mmu04910	Insulin signaling pathway	134	0.981785	top of list	3.09e-11	ks	Acaca,Acacb,Akt1,Akt2,Akt3,Araf,Bad,Braf,Calm1,Calm4,Calm5,Calml3,Calml4,Cbl,Cblb,Crk,Crkl,Eif4e,Eif4e1b,Eif4e2,Eif4ebp1,Elk1,Exoc7,Fasn,Fbp1,Fbp2,Flot1,Flot2,Foxo1,G6pc,G6pc2,G6pc3,Gck,Grb2,Gsk3b,Gys1,Gys2,Hk1,Hk2,Hk3,Hkdc1,Hras,Ikbkb,Inpp5k,Inppl1,Ins1,Ins2,Insr,Irs1,Irs2,Irs3,Irs4,Kras,Lipe,Map2k1,Map2k2,Mapk1,Mapk10,Mapk3,Mapk8,Mapk9,Mknk1,Mknk2,Mtor,Nras,Pck1,Pck2,Pde3b,Pdpk1,Phka1,Phka2,Phk…
mmu05212	Pancreatic cancer	74	0.941003	top of list	1.14e-14	ks	Akt1,Akt2,Akt3,Araf,Arhgef6,Bad,Bak1,Bax,Bcl2l1,Braf,Brca2,Casp9,Ccnd1,Cdc42,Cdk4,Cdk6,Cdkn1a,Chuk,Ddb2,E2f1,E2f2,E2f3,Egf,Egfr,Erbb2,Gadd45a,Gadd45b,Gadd45g,Ikbkb,Ikbkg,Jak1,Kras,Map2k1,Mapk1,Mapk10,Mapk3,Mapk8,Mapk9,Mtor,Nfkb1,Pik3ca,Pik3cb,Pik3cd,Pik3r1,Pik3r2,Pik3r3,Pld1,Polk,Rac1,Rac2,Rac3,Rad51,Raf1,Rala,Ralb,Ralbp1,Ralgds,Rb1,Rela,Rps6kb1,Rps6kb2,Smad2,Smad3,Smad4,Stat1,Stat3,Tgfa,Tgfb1,Tg…
mmu05412	Arrhythmogenic right ventricular cardiomyopathy (ARVC)	70	0.914749	top of list	0.00024	ks	Actb,Actn2,Actn3,Atp2a2,Cacna1c,Cacna1d,Cacna1f,Cacna1s,Cacna2d1,Cacna2d2,Cacna2d3,Cacna2d4,Cacnb2,Cacnb3,Cacnb4,Cacng1,Cacng2,Cacng3,Cacng4,Cacng5,Cacng6,Cacng7,Cacng8,Cdh2,Ctnna1,Ctnna2,Ctnna3,Ctnnb1,Dag1,Des,Dmd,Dsc2,Dsg2,Dsp,Emd,Gja1,Itga1,Itga10,Itga11,Itga2,Itga2b,Itga3,Itga4,Itga5,Itga6,Itga7,Itga8,Itga9,Itgav,Itgb1,Itgb3,Itgb4,Itgb5,Itgb6,Itgb7,Itgb8,Jup,Lama2,Lef1,Lmna,Pkp2,Ryr2,Sgca,Sgc…
mmu04066	HIF-1 signaling pathway	98	0.907207	top of list	1.57e-11	ks	Akt1,Akt2,Akt3,Aldoa,Angpt1,Angpt2,Angpt4,Arnt,Bcl2,Camk2a,Camk2b,Camk2d,Camk2g,Cdkn1a,Cdkn1b,Crebbp,Cul2,Cybb,Edn1,Egf,Egfr,Egln1,Egln2,Egln3,Eif4e,Eif4e1b,Eif4e2,Eif4ebp1,Eno2,Eno3,Eno4,Ep300,Epo,Erbb2,Flt1,Hif1a,Hk1,Hk2,Hk3,Hkdc1,Hmox1,Ica,Ifng,Ifngr1,Ifngr2,Igf1,Igf1r,Il6,Il6ra,Ins1,Ins2,Insr,Ldha,Ltbr,Map2k1,Map2k2,Mapk1,Mapk3,Mknk1,Mknk2,Mtor,Nfkb1,Nos2,Nos3,Nppa,Pdha1,Pdha2,Pdhb,Pdk1,Pfkfb…
mmu05211	Renal cell carcinoma	66	0.892999	top of list	6.22e-10	ks	Akt1,Akt2,Akt3,Araf,Arnt,Arnt2,Bad,Braf,Cdc42,Cdkn1a,Crebbp,Crk,Crkl,Cul2,Egln1,Egln2,Egln3,Ep300,Epas1,Ets1,Fh1,Flcn,Gab1,Grb2,Hgf,Hif1a,Hras,Jun,Kras,Map2k1,Map2k2,Mapk1,Mapk3,Met,Nras,Pak1,Pak2,Pak3,Pak6,Pak7,Pdgfb,Pik3ca,Pik3cb,Pik3cd,Pik3r1,Pik3r2,Pik3r3,Prcc,Ptpn11,Rac1,Raf1,Rap1b,Rapgef1,Rbx1,Slc2a1,Sos1,Sos2,Tceb1,Tceb2,Tfe3,Tgfa,Tgfb1,Tgfb2,Tgfb3,Vegfa,Vhl
mmu04213	Longevity regulating pathway - multiple species	62	0.891073	top of list	4.34e-07	ks	Adcy1,Adcy2,Adcy3,Adcy4,Adcy5,Adcy6,Adcy7,Adcy8,Adcy9,Akt1,Akt1s1,Akt2,Akt3,Atg5,Cat,Clpb,Cryab,Eif4ebp2,Foxa2,Foxo1,Foxo3,Hdac1,Hdac2,Hras,Hspa1a,Hspa1b,Hspa1l,Hspa2,Hspa8,Igf1,Igf1r,Ins1,Ins2,Insr,Irs1,Irs2,Irs3,Irs4,Kras,Mtor,Nras,Pik3ca,Pik3cb,Pik3cd,Pik3r1,Pik3r2,Pik3r3,Prkaa1,Prkaa2,Prkab1,Prkab2,Prkaca,Prkacb,Prkag1,Prkag2,Prkag3,Rps6kb1,Rps6kb2,Rptor,Sirt1,Sod1,Sod2
mmu04931	Insulin resistance	107	0.884791	top of list	1.19e-10	ks	Acacb,Akt1,Akt2,Akt3,Cd36,Cpt1a,Creb1,Creb3,Creb3l1,Creb3l2,Creb3l3,Creb3l4,Creb5,Crtc2,Foxo1,G6pc,G6pc2,G6pc3,Gfpt1,Gfpt2,Gsk3b,Gys1,Gys2,Ikbkb,Il6,Ins1,Ins2,Insr,Irs1,Irs2,Mapk10,Mapk8,Mapk9,Mgea5,Mlx,Mlxip,Mlxipl,Mtor,Nfkb1,Nfkbia,Nos3,Nr1h2,Nr1h3,Ogt,Pck1,Pck2,Pdpk1,Pik3ca,Pik3cb,Pik3cd,Pik3r1,Pik3r2,Pik3r3,Ppara,Ppargc1a,Ppargc1b,Ppp1ca,Ppp1cb,Ppp1cc,Ppp1r3a,Ppp1r3b,Ppp1r3c,Ppp1r3d,Ppp1r3e,P…
mmu04392	Hippo signaling pathway - multiple species	26	0.884117	top of list	0.00019	ks	Ajuba,Csnk1e,Dchs1,Fat4,Frmd6,Lats1,Lats2,Limd1,Mob1a,Mob1b,Nf2,Pak1,Rassf1,Rassf2,Rassf4,Rassf6,Sav1,Stk3,Tead1,Tead2,Tead3,Tead4,Wtip,Wwc1,Wwtr1,Yap1
mmu05221	Acute myeloid leukemia	68	0.879575	top of list	4.39e-07	ks	Akt1,Akt2,Akt3,Araf,Bad,Bcl2a1a,Bcl2a1b,Bcl2a1c,Braf,Ccna1,Ccnd1,Cd14,Cebpa,Cebpe,Chuk,Csf1r,Csf2,Dusp6,Eif4ebp1,Fcgr1,Flt3,Grb2,Hras,Ikbkb,Ikbkg,Il3,Itgam,Jup,Kit,Kras,Lef1,Map2k1,Map2k2,Mapk1,Mapk3,Mpo,Mtor,Myc,Nfkb1,Nras,Per2,Pik3ca,Pik3cb,Pik3cd,Pik3r1,Pik3r2,Pik3r3,Pim1,Pim2,Pml,Ppard,Raf1,Rara,Rela,Rps6kb1,Rps6kb2,Runx1,Runx1t1,Sos1,Sos2,Spi1,Stat3,Stat5a,Stat5b,Tcf7,Tcf7l1,Tcf7l2,Zbtb16
mmu05213	Endometrial cancer	58	0.869112	top of list	8.4e-10	ks	Akt1,Akt2,Akt3,Apc,Apc2,Araf,Axin1,Axin2,Bad,Bak1,Bax,Braf,Casp9,Ccnd1,Cdh1,Cdkn1a,Ctnna1,Ctnna2,Ctnna3,Ctnnb1,Ddb2,Egf,Egfr,Elk1,Erbb2,Foxo3,Gadd45a,Gadd45b,Gadd45g,Grb2,Gsk3b,Hras,Ilk,Kras,Lef1,Map2k1,Map2k2,Mapk1,Mapk3,Mlh1,Myc,Nras,Pdpk1,Pik3ca,Pik3cb,Pik3cd,Pik3r1,Pik3r2,Pik3r3,Polk,Pten,Raf1,Sos1,Sos2,Tcf7,Tcf7l1,Tcf7l2,Trp53
mmu04152	AMPK signaling pathway	122	0.863429	top of list	1.85e-12	ks	Acaca,Acacb,Adipoq,Adipor1,Adipor2,Adra1a,Akt1,Akt1s1,Akt2,Akt3,Cab39,Cab39l,Camkk2,Ccna1,Ccna2,Ccnd1,Cd36,Cftr,Cpt1a,Cpt1c,Creb1,Creb3,Creb3l1,Creb3l2,Creb3l3,Creb3l4,Creb5,Crtc2,Eef2,Eef2k,Eif4ebp1,Elavl1,Fasn,Fbp1,Fbp2,Foxo1,Foxo3,G6pc,G6pc2,G6pc3,Gys1,Gys2,Hmgcr,Hnf4a,Igf1,Igf1r,Ins1,Ins2,Insr,Irs1,Irs2,Irs3,Irs4,Lep,Lepr,Lipe,Map3k7,Mlycd,Mtor,Pck1,Pck2,Pdpk1,Pfkfb1,Pfkfb2,Pfkfb3,Pfkfb4,Pfkl…
mmu04920	Adipocytokine signaling pathway	70	0.863255	top of list	5.28e-07	ks	Acacb,Acsbg1,Acsbg2,Acsl1,Acsl3,Acsl4,Acsl5,Acsl6,Adipoq,Adipor1,Adipor2,Agrp,Akt1,Akt2,Akt3,Camkk2,Cd36,Chuk,Cpt1a,Cpt1c,ENSMUSG00000024209,G6pc,G6pc2,G6pc3,Ikbkb,Ikbkg,Irs1,Irs2,Irs3,Irs4,Jak2,Lep,Lepr,Mapk10,Mapk8,Mapk9,Mtor,Nfkb1,Nfkbia,Nfkbib,Nfkbie,Npy,Pck1,Pck2,Pomc,Ppara,Ppargc1a,Prkaa1,Prkaa2,Prkab1,Prkab2,Prkag1,Prkag2,Prkag3,Prkcq,Ptpn11,Rela,Rxra,Rxrb,Rxrg,Slc2a1,Slc2a4,Socs3,Stat3,St…
mmu05223	Non-small cell lung cancer	65	0.861221	top of list	1.07e-08	ks	Akt1,Akt2,Akt3,Alk,Araf,Bad,Bak1,Bax,Braf,Casp9,Ccnd1,Cdk4,Cdk6,Cdkn1a,Ddb2,E2f1,E2f2,E2f3,Egf,Egfr,Eml4,Erbb2,Fhit,Foxo3,Gadd45a,Gadd45b,Gadd45g,Grb2,Hras,Jak3,Kras,Map2k1,Map2k2,Mapk1,Mapk3,Nras,Pdpk1,Pik3ca,Pik3cb,Pik3cd,Pik3r1,Pik3r2,Pik3r3,Plcg1,Plcg2,Polk,Prkca,Prkcb,Prkcg,Raf1,Rarb,Rassf1,Rassf5,Rb1,Rxra,Rxrb,Rxrg,Sos1,Sos2,Stat3,Stat5a,Stat5b,Stk4,Tgfa,Trp53
mmu04520	Adherens junction	68	0.859631	top of list	1.24e-09	ks	Actb,Actn1,Actn4,Baiap2,Cdc42,Cdh1,Crebbp,Csnk2a2,Csnk2b,Ctnna1,Ctnna2,Ctnna3,Ctnnb1,Egfr,Ep300,Erbb2,Farp2,Fer,Fgfr1,Fyn,Igf1r,Insr,Iqgap1,Lef1,Lmo7,Map3k7,Mapk1,Mapk3,Met,Mllt4,Nlk,Pard3,Ptpn1,Ptpn6,Ptprb,Ptprf,Ptprj,Ptprm,Pvrl1,Pvrl2,Pvrl3,Pvrl4,Rac1,Rac2,Rac3,Rhoa,Smad2,Smad3,Smad4,Snai1,Snai2,Sorbs1,Src,Ssx2ip,Tcf7,Tcf7l1,Tcf7l2,Tgfbr1,Tgfbr2,Tjp1,Vcl,Was,Wasf1,Wasf2,Wasf3,Wasl,Yes1,mCG_1253…
mmu04141	Protein processing in endoplasmic reticulum	161	0.856583	top of list	2.1e-21	ks	Amfr,Atf4,Atf6,Atf6b,Atxn3,Bag1,Bag2,Bak1,Bax,Bcap31,Bcl2,Calr,Canx,Capn1,Capn2,Casp12,Ckap4,Cryaa,Cryab,Cul1,Dad1,Ddit3,Ddost,Derl1,Derl2,Derl3,Dnaja1,Dnaja2,Dnajb1,Dnajb11,Dnajb12,Dnajb2,Dnajc1,Dnajc10,Dnajc3,Dnajc5,Dnajc5b,Dnajc5g,Edem1,Edem2,Edem3,Eif2ak1,Eif2ak2,Eif2ak3,Eif2ak4,Eif2s1,Erlec1,Ern1,Ero1l,Ero1lb,Erp29,Fbxo2,Fbxo6,Ganab,Herpud1,Hsp90aa1,Hsp90ab1,Hsp90b1,Hspa1a,Hspa1b,Hspa1l,Hspa…
mmu05216	Thyroid cancer	35	0.852953	top of list	3.33e-05	ks	Bak1,Bax,Braf,Ccdc6,Ccnd1,Cdh1,Cdkn1a,Ctnnb1,Ddb2,Gadd45a,Gadd45b,Gadd45g,Hras,Kras,Lef1,Map2k1,Map2k2,Mapk1,Mapk3,Myc,Ncoa4,Nras,Ntrk1,Pax8,Polk,Pparg,Ret,Rxra,Rxrb,Rxrg,Tcf7,Tcf7l1,Tcf7l2,Tpr,Trp53
mmu05214	Glioma	68	0.847135	top of list	1.64e-09	ks	Akt1,Akt2,Akt3,Araf,Bak1,Bax,Braf,Calm1,Calm4,Calm5,Calml3,Calml4,Camk2a,Camk2b,Camk2d,Camk2g,Ccnd1,Cdk4,Cdk6,Cdkn1a,Ddb2,E2f1,E2f2,E2f3,Egf,Egfr,Gadd45a,Gadd45b,Gadd45g,Grb2,Hras,Igf1,Igf1r,Kras,Map2k1,Map2k2,Mapk1,Mapk3,Mdm2,Mtor,Nras,Pdgfa,Pdgfb,Pdgfra,Pdgfrb,Pik3ca,Pik3cb,Pik3cd,Pik3r1,Pik3r2,Pik3r3,Plcg1,Plcg2,Polk,Prkca,Prkcb,Prkcg,Pten,Raf1,Rb1,Shc1,Shc2,Shc3,Shc4,Sos1,Sos2,Tgfa,Trp53
mmu00020	Citrate cycle (TCA cycle)	32	0.842405	top of list	0.00043	ks	Acly,Aco1,Aco2,Cs,Csl,Dlat,Dld,Dlst,ENSMUSG00000084234,Fh1,Idh1,Idh2,Idh3a,Idh3b,Idh3g,Mdh1,Mdh2,Ogdh,Ogdhl,Pck1,Pck2,Pcx,Pdha1,Pdha2,Pdhb,Sdha,Sdhb,Sdhc,Sdhd,Sucla2,Suclg1,Suclg2
mmu04012	ErbB signaling pathway	83	0.839416	top of list	5.04e-10	ks	Abl1,Abl2,Akt1,Akt2,Akt3,Araf,Areg,Bad,Braf,Btc,Camk2a,Camk2b,Camk2d,Camk2g,Cbl,Cblb,Cdkn1a,Cdkn1b,Crk,Crkl,Egf,Egfr,Eif4ebp1,Elk1,Erbb2,Erbb3,Erbb4,Ereg,Gab1,Grb2,Gsk3b,Hbegf,Hras,Jun,Kras,Map2k1,Map2k2,Map2k4,Map2k7,Mapk1,Mapk10,Mapk3,Mapk8,Mapk9,Mtor,Myc,Nck1,Nck2,Nras,Nrg1,Nrg2,Nrg3,Nrg4,Pak1,Pak2,Pak3,Pak6,Pak7,Pik3ca,Pik3cb,Pik3cd,Pik3r1,Pik3r2,Pik3r3,Plcg1,Plcg2,Prkca,Prkcb,Prkcg,Ptk2,Raf1…
mmu04211	Longevity regulating pathway	90	0.836989	top of list	5.25e-09	ks	Adcy1,Adcy2,Adcy3,Adcy4,Adcy5,Adcy6,Adcy7,Adcy8,Adcy9,Adipoq,Adipor1,Adipor2,Akt1,Akt1s1,Akt2,Akt3,Appl1,Atf2,Atf4,Atf6b,Atg101,Atg13,Atg5,Bax,Camk4,Camkk2,Cat,Creb1,Creb3,Creb3l1,Creb3l2,Creb3l3,Creb3l4,Creb5,Ehmt1,Ehmt2,Eif4e,Eif4e1b,Eif4e2,Eif4ebp1,Foxo1,Foxo3,Hras,Igf1,Igf1r,Ins1,Ins2,Insr,Irs1,Irs2,Irs3,Irs4,Kl,Kras,Mtor,Nfkb1,Nras,Pik3ca,Pik3cb,Pik3cd,Pik3r1,Pik3r2,Pik3r3,Pparg,Ppargc1a,Prk…
mmu00640	Propanoate metabolism	31	0.834339	top of list	1.72e-05	ks	Abat,Acaca,Acacb,Acadm,Acat1,Acat2,Acss1,Acss2,Acss3,Aldh6a1,Bckdha,Bckdhb,Dbt,Dld,Echdc1,Echs1,Ehhadh,Hadha,Hibch,Ldha,Ldhal6b,Ldhb,Ldhc,Mcee,Mlycd,Mut,Pcca,Pccb,Sucla2,Suclg1,Suclg2
mmu04068	FoxO signaling pathway	132	0.826512	top of list	3.1e-12	ks	Agap2,Akt1,Akt2,Akt3,Araf,Atg12,Atm,Bcl2l11,Bcl6,Bnip3,Braf,Cat,Ccnb1,Ccnb2,Ccnb3,Ccnd1,Ccnd2,Ccng2,Cdk2,Cdkn1a,Cdkn1b,Cdkn2b,Cdkn2d,Chuk,Crebbp,Csnk1e,Egf,Egfr,Ep300,Fasl,Fbxo25,Fbxo32,Foxg1,Foxo1,Foxo3,Foxo4,Foxo6,G6pc,G6pc2,G6pc3,Gabarap,Gabarapl1,Gabarapl2,Gadd45a,Gadd45b,Gadd45g,Grb2,Grm1,Homer1,Homer2,Homer3,Hras,Igf1,Igf1r,Ikbkb,Il10,Il6,Il7r,Ins1,Ins2,Insr,Irs1,Irs2,Irs3,Irs4,Klf2,Kras,Ma…
mmu00310	Lysine degradation	56	0.824803	top of list	2.12e-07	ks	Aadat,Aass,Acat1,Acat2,Aldh1b1,Aldh2,Aldh3a2,Aldh7a1,Aldh9a1,Ash1l,Bbox1,Camkmt,Colgalt2,Dlst,Dot1l,Echs1,Ehhadh,Ehmt1,Ehmt2,Ezh1,Ezh2,Gcdh,Hadh,Hadha,Hykk,Kmt2a,Kmt2b,Kmt2c,Kmt2d,Kmt2e,Nsd1,Ogdh,Ogdhl,Phykpl,Pipox,Plod1,Plod2,Plod3,Prdm2,Prdm6,Prdm9,Setd1a,Setd1b,Setd2,Setd3,Setd7,Setd8,Setdb1,Setdb2,Setmar,Suv39h1,Suv39h2,Suv420h1,Suv420h2,Whsc1,Whsc1l1
mmu00562	Inositol phosphate metabolism	72	0.8213	top of list	3.96e-09	ks	Aldh6a1,Cdipt,Impa1,Impa2,Impad1,Inpp1,Inpp4a,Inpp4b,Inpp5a,Inpp5b,Inpp5d,Inpp5e,Inpp5f,Inpp5j,Inpp5k,Inppl1,Ipmk,Ippk,Isyna1,Itpk1,Itpka,Itpkb,Itpkc,Minpp1,Miox,Mtm1,Mtmr1,Mtmr14,Mtmr2,Mtmr3,Mtmr4,Mtmr6,Mtmr7,Ocrl,Pi4k2a,Pi4k2b,Pi4ka,Pi4kb,Pik3c2a,Pik3c2b,Pik3c2g,Pik3c3,Pik3ca,Pik3cb,Pik3cd,Pik3cg,Pikfyve,Pip4k2a,Pip4k2b,Pip4k2c,Pip5k1a,Pip5k1b,Pip5k1c,Pip5kl1,Plcb1,Plcb2,Plcb3,Plcb4,Plcd1,Plcd3…
mmu00514	Other types of O-glycan biosynthesis	21	0.818148	top of list	0.0006	ks	B3glct,B4galt1,B4galt2,B4galt3,Colgalt2,Eogt,Gxylt1,Gxylt2,Lfng,Mfng,Ogt,Plod3,Pofut1,Pofut2,Poglut1,Pomt1,Pomt2,Rfng,St3gal3,St6gal1,St6gal2
mmu04912	GnRH signaling pathway	86	0.809799	top of list	8.63e-07	ks	Adcy1,Adcy2,Adcy3,Adcy4,Adcy5,Adcy6,Adcy7,Adcy8,Adcy9,Atf4,Cacna1c,Cacna1d,Cacna1f,Cacna1s,Calm1,Calm4,Calm5,Calml3,Calml4,Camk2a,Camk2b,Camk2d,Camk2g,Cdc42,Cga,Egfr,Elk1,Fshb,Gna11,Gnaq,Gnas,Gnrh1,Gnrhr,Grb2,Hbegf,Hras,Itpr1,Itpr2,Itpr3,Jun,Kras,Lhb,Map2k1,Map2k2,Map2k3,Map2k4,Map2k6,Map2k7,Map3k1,Map3k2,Map3k3,Mapk1,Mapk10,Mapk11,Mapk12,Mapk13,Mapk14,Mapk3,Mapk7,Mapk8,Mapk9,Mmp14,Mmp2,Nras,Pla2…
mmu00130	Ubiquinone and other terpenoid-quinone biosynthesis	11	0.807549	top of list	0.001	ks	Coq2,Coq3,Coq5,Coq6,Coq7,Ggcx,Hpd,Nqo1,Tat,Vkorc1,Vkorc1l1
mmu04922	Glucagon signaling pathway	97	0.793355	top of list	4.6e-08	ks	Acaca,Acacb,Adcy2,Akt1,Akt2,Akt3,Atf2,Atf4,Calm1,Calm4,Calm5,Calml3,Calml4,Camk2a,Camk2b,Camk2d,Camk2g,Cpt1a,Cpt1c,Creb1,Creb3,Creb3l1,Creb3l2,Creb3l3,Creb3l4,Creb5,Crebbp,Crtc2,Ep300,Fbp1,Foxo1,G6pc,G6pc2,G6pc3,Gcg,Gcgr,Gck,Gnaq,Gnas,Gys1,Gys2,Itpr1,Itpr2,Itpr3,Ldha,Ldhal6b,Ldhb,Ldhc,Pck1,Pck2,Pde3b,Pdha1,Pdha2,Pdhb,Pfkfb1,Pfkl,Pgam1,Pgam2,Phka1,Phka2,Phkb,Phkg1,Phkg2,Pkm,Plcb1,Plcb2,Plcb3,Plcb4…
mmu05410	Hypertrophic cardiomyopathy (HCM)	80	0.790692	top of list	8.7e-05	ks	Ace,Actb,Actc1,Atp2a2,Cacna1c,Cacna1d,Cacna1f,Cacna1s,Cacna2d1,Cacna2d2,Cacna2d3,Cacna2d4,Cacnb2,Cacnb3,Cacnb4,Cacng1,Cacng2,Cacng3,Cacng4,Cacng5,Cacng6,Cacng7,Cacng8,Dag1,Des,Dmd,Emd,Igf1,Il6,Itga1,Itga10,Itga11,Itga2,Itga2b,Itga3,Itga4,Itga5,Itga6,Itga7,Itga8,Itga9,Itgav,Itgb1,Itgb3,Itgb4,Itgb5,Itgb6,Itgb7,Itgb8,Lama2,Lmna,Mybpc3,Myh6,Myh7,Myl2,Myl3,Prkaa1,Prkaa2,Prkab1,Prkab2,Prkag1,Prkag2,Prk…
mmu04722	Neurotrophin signaling pathway	118	0.788445	top of list	1.15e-09	ks	Abl1,Akt1,Akt2,Akt3,Arhgdia,Arhgdib,Arhgdig,Atf4,Bad,Bax,Bcl2,Bdnf,Braf,Calm1,Calm4,Calm5,Calml3,Calml4,Camk2a,Camk2b,Camk2d,Camk2g,Camk4,Cdc42,Crk,Crkl,Fasl,Foxo3,Frs2,Gab1,Grb2,Gsk3b,Hras,Ikbkb,Irak1,Irak2,Irak3,Irak4,Irs1,Jun,Kidins220,Kras,Maged1,Map2k1,Map2k2,Map2k5,Map2k7,Map3k1,Map3k3,Map3k5,Mapk1,Mapk10,Mapk11,Mapk12,Mapk13,Mapk14,Mapk3,Mapk7,Mapk8,Mapk9,Mapkapk2,Matk,Nfkb1,Nfkbia,Nfkbib,…
mmu01521	EGFR tyrosine kinase inhibitor resistance	78	0.785107	top of list	3.93e-09	ks	Akt1,Akt2,Akt3,Araf,Axl,Bad,Bax,Bcl2,Bcl2l1,Bcl2l11,Braf,Egf,Egfr,Eif4e,Eif4e1b,Eif4e2,Eif4ebp1,Erbb2,Erbb3,Fgf2,Fgfr2,Fgfr3,Foxo3,Gab1,Gas6,Grb2,Gsk3b,Hgf,Hras,Igf1,Igf1r,Il6,Il6ra,Jak1,Jak2,Kdr,Kras,Map2k1,Map2k2,Mapk1,Mapk3,Met,Mtor,Nf1,Nras,Nrg1,Nrg2,Pdgfa,Pdgfb,Pdgfc,Pdgfd,Pdgfra,Pdgfrb,Pik3ca,Pik3cb,Pik3cd,Pik3r1,Pik3r2,Pik3r3,Plcg1,Plcg2,Prkca,Prkcb,Prkcg,Pten,Raf1,Rps6kb1,Rps6kb2,Shc1,Shc…
mmu04662	B cell receptor signaling pathway	68	0.774779	top of list	1.53e-07	ks	Akt1,Akt2,Akt3,Bcl10,Blnk,Btk,Card11,Cd19,Cd22,Cd72,Cd79a,Cd79b,Cd81,Chuk,Cr2,Dapp1,Fos,Grb2,Gsk3b,Hras,Ifitm1,Ikbkb,Ikbkg,Inpp5d,Inppl1,Jun,Kras,Lyn,Malt1,Map2k1,Map2k2,Mapk1,Mapk3,Nfatc1,Nfatc2,Nfatc3,Nfkb1,Nfkbia,Nfkbib,Nfkbie,Nras,Pik3ap1,Pik3ca,Pik3cb,Pik3cd,Pik3r1,Pik3r2,Pik3r3,Plcg2,Ppp3ca,Ppp3cb,Ppp3cc,Ppp3r1,Ppp3r2,Prkcb,Ptpn6,Rac1,Rac2,Rac3,Raf1,Rasgrp3,Rela,Sos1,Sos2,Syk,Vav1,Vav2,Vav3
mmu04150	mTOR signaling pathway	149	0.764671	top of list	4.83e-11	ks	Akt1,Akt1s1,Akt2,Akt3,Atp6v1a,Atp6v1b1,Atp6v1b2,Atp6v1c1,Atp6v1c2,Atp6v1d,Atp6v1e1,Atp6v1e2,Atp6v1g1,Atp6v1g2,Atp6v1g3,Atp6v1h,Braf,Cab39,Cab39l,Chuk,Clip1,Ddit4,Depdc5,Deptor,Dvl1,Dvl2,Dvl3,Eif4b,Eif4e,Eif4e1b,Eif4e2,Eif4ebp1,Flcn,Fnip1,Fnip2,Fzd1,Fzd10,Fzd2,Fzd3,Fzd4,Fzd5,Fzd6,Fzd7,Fzd8,Fzd9,Grb10,Grb2,Gsk3b,Hras,Igf1,Igf1r,Ikbkb,Ins1,Ins2,Insr,Irs1,Kras,Lamtor1,Lamtor2,Lamtor4,Lamtor5,Lpin1,Lr…
mmu05230	Central carbon metabolism in cancer	64	0.762832	top of list	1.32e-08	ks	Akt1,Akt2,Akt3,Egfr,Erbb2,Fgfr1,Fgfr2,Fgfr3,Flt3,G6pd2,G6pdx,Gck,Gls,Gls2,Hif1a,Hk1,Hk2,Hk3,Hkdc1,Hras,Kit,Kras,Ldha,Map2k1,Map2k2,Mapk1,Mapk3,Met,Mtor,Myc,Nras,Ntrk1,Ntrk3,Pdgfra,Pdgfrb,Pdha1,Pdha2,Pdhb,Pdk1,Pfkl,Pfkm,Pfkp,Pgam1,Pgam2,Pik3ca,Pik3cb,Pik3cd,Pik3r1,Pik3r2,Pik3r3,Pkm,Pten,Raf1,Ret,Sco2,Sirt3,Sirt6,Slc16a3,Slc1a5,Slc2a1,Slc2a2,Slc7a5,Tigar,Trp53
mmu05219	Bladder cancer	40	0.757816	top of list	8.74e-05	ks	Araf,Braf,Ccnd1,Cdh1,Cdk4,Cdkn1a,Dapk1,Dapk2,Dapk3,E2f1,E2f2,E2f3,Egf,Egfr,Erbb2,Fgfr3,Hbegf,Hras,Kras,Map2k1,Map2k2,Mapk1,Mapk3,Mdm2,Mmp1a,Mmp1b,Mmp2,Mmp9,Myc,Nras,Raf1,Rassf1,Rb1,Rps6ka5,Src,Thbs1,Trp53,Tymp,Upk3a,Vegfa
mmu04070	Phosphatidylinositol signaling system	96	0.755332	top of list	3.53e-10	ks	Calm1,Calm4,Calm5,Calml3,Calml4,Cdipt,Cds1,Cds2,Dgka,Dgkb,Dgkd,Dgke,Dgkg,Dgkh,Dgki,Dgkk,Dgkq,Dgkz,Impa1,Impa2,Impad1,Inpp1,Inpp4a,Inpp4b,Inpp5a,Inpp5b,Inpp5d,Inpp5e,Inpp5f,Inpp5j,Inpp5k,Inppl1,Ip6k1,Ip6k2,Ip6k3,Ipmk,Ippk,Itpk1,Itpka,Itpkb,Itpkc,Itpr1,Itpr2,Itpr3,Mtm1,Mtmr1,Mtmr14,Mtmr2,Mtmr3,Mtmr4,Mtmr6,Mtmr7,Ocrl,Pi4k2a,Pi4k2b,Pi4ka,Pi4kb,Pik3c2a,Pik3c2b,Pik3c2g,Pik3c3,Pik3ca,Pik3cb,Pik3cd,Pik3r…
mmu01522	Endocrine resistance	92	0.754496	top of list	5.57e-09	ks	Abcb11,Adcy1,Adcy2,Adcy3,Adcy4,Adcy5,Adcy6,Adcy7,Adcy8,Adcy9,Akt1,Akt2,Akt3,Araf,Bad,Bax,Bcl2,Bik,Braf,Carm1,Ccnd1,Cdk4,Cdkn1a,Cdkn1b,Cdkn2c,Dll1,Dll3,Dll4,E2f1,E2f2,E2f3,Egfr,Erbb2,Esr1,Esr2,Fos,Gnas,Gper1,Grb2,Hbegf,Hras,Igf1,Igf1r,Jag1,Jag2,Jun,Kras,Map2k1,Map2k2,Mapk1,Mapk10,Mapk11,Mapk12,Mapk13,Mapk14,Mapk3,Mapk8,Mapk9,Mdm2,Med1,Mmp2,Mmp9,Mtor,Ncoa3,Ncor1,Notch1,Notch2,Notch3,Notch4,Nras,Pik…
mmu04960	Aldosterone-regulated sodium reabsorption	38	0.740142	top of list	0.005	ks	Atp1a1,Atp1a2,Atp1a3,Atp1a4,Atp1b1,Atp1b2,Atp1b3,Atp1b4,Fxyd2,Fxyd4,Hsd11b2,Igf1,Ins1,Ins2,Insr,Irs1,Kcnj1,Kras,Mapk1,Mapk3,Nedd4l,Nr3c2,Pdpk1,Pik3ca,Pik3cb,Pik3cd,Pik3r1,Pik3r2,Pik3r3,Prkca,Prkcb,Prkcg,Scnn1a,Scnn1b,Scnn1g,Sfn,Sgk1,Slc9a3r2
mmu05210	Colorectal cancer	88	0.739121	top of list	7.2e-10	ks	Akt1,Akt2,Akt3,Apc,Apc2,Appl1,Araf,Areg,Axin1,Axin2,Bad,Bak1,Bax,Bbc3,Bcl2,Bcl2l11,Birc5,Braf,Casp3,Casp9,Ccnd1,Cdkn1a,Ctnnb1,Cycs,Cyct,Dcc,Ddb2,Egf,Egfr,Ereg,Fos,Gadd45a,Gadd45b,Gadd45g,Grb2,Gsk3b,Hras,Jun,Kras,Lef1,Map2k1,Map2k2,Mapk1,Mapk10,Mapk3,Mapk8,Mapk9,Mlh1,Msh2,Msh3,Msh6,Mtor,Myc,Nras,Pik3ca,Pik3cb,Pik3cd,Pik3r1,Pik3r2,Pik3r3,Pmaip1,Polk,Rac1,Rac2,Rac3,Raf1,Rala,Ralb,Ralgds,Rhoa,Rps6kb1…
mmu04371	Apelin signaling pathway	132	0.736222	top of list	3.22e-08	ks	Acta2,Adcy1,Adcy10,Adcy2,Adcy3,Adcy4,Adcy5,Adcy6,Adcy7,Adcy8,Adcy9,Agtr1a,Agtr1b,Akt1,Akt2,Akt3,Apln,Aplnr,Becn1,Calm1,Calm4,Calm5,Calml3,Calml4,Camk4,Ccnd1,Cdh1,Ctgf,Egr1,Gabarap,Gabarapl1,Gabarapl2,Gna13,Gnai1,Gnai2,Gnai3,Gnaq,Gnb1,Gnb2,Gnb3,Gnb4,Gnb5,Gng10,Gng11,Gng12,Gng13,Gng2,Gng3,Gng4,Gng5,Gng7,Gng8,Gngt1,Gngt2,Hdac4,Hdac5,Hras,Itpr1,Itpr2,Itpr3,Jag1,Klf2,Kras,Lipe,Map2k1,Map2k2,Mapk1,Mapk…
mmu05205	Proteoglycans in cancer	197	0.732052	top of list	5.59e-18	ks	Actb,Akt1,Akt2,Akt3,Ank1,Ank2,Ank3,Araf,Arhgef1,Arhgef12,Braf,Camk2a,Camk2b,Camk2d,Camk2g,Casp3,Cav1,Cav2,Cav3,Cbl,Ccnd1,Cd44,Cd63,Cdc42,Cdkn1a,Col1a1,Col1a2,Ctnnb1,Ctsl,Cttn,Dcn,Ddx5,Drosha,Egfr,Eif4b,Elk1,Erbb2,Erbb3,Erbb4,Esr1,Ezr,Fas,Fasl,Fgf2,Fgfr1,Flna,Flnb,Flnc,Fn1,Frs2,Fzd1,Fzd10,Fzd2,Fzd3,Fzd4,Fzd5,Fzd6,Fzd7,Fzd8,Fzd9,Gab1,Gpc1,Gpc3,Grb2,Hbegf,Hcls1,Hgf,Hif1a,Hoxd10,Hpse,Hpse2,Hras,Hspb2…
mmu04142	Lysosome	122	0.726822	top of list	4.94e-10	ks	Abca2,Abcb9,Acp2,Acp5,Aga,Ap1b1,Ap1g1,Ap1g2,Ap1m1,Ap1m2,Ap1s1,Ap1s2,Ap1s3,Ap3b1,Ap3b2,Ap3d1,Ap3m1,Ap3m2,Ap3s1,Ap3s2,Ap4b1,Ap4e1,Ap4m1,Ap4s1,Arsa,Arsb,Arsg,Asah1,Atp6ap1,Atp6v0a1,Atp6v0a2,Atp6v0a4,Atp6v0b,Atp6v0c,Atp6v0d1,Atp6v0d2,Atp6v1h,Cd164,Cd63,Cd68,Cln3,Cln5,Clta,Cltb,Cltc,Ctns,Ctsa,Ctsb,Ctsc,Ctsd,Ctse,Ctsf,Ctsg,Ctsh,Ctsj,Ctsk,Ctsl,Ctsm,Ctso,Ctss,Ctsw,Ctsz,Dnase2a,Dnase2b,Fuca1,Gaa,Galc,Galn…
mmu04961	Endocrine and other factor-regulated calcium reabsorption	53	0.721529	top of list	0.0061	ks	Adcy6,Adcy9,Ap2a1,Ap2a2,Ap2b1,Ap2s1,Atp1a1,Atp1a2,Atp1a3,Atp1a4,Atp1b1,Atp1b2,Atp1b3,Atp1b4,Atp2b1,Bdkrb2,Calb1,Clta,Cltb,Cltc,Dnm1,Dnm2,Dnm3,Esr1,Fxyd2,Gnaq,Gnas,Kl,Klk1,Klk1b1,Klk1b11,Klk1b21,Klk1b22,Klk1b24,Klk1b26,Klk1b3,Klk1b5,Klk1b8,Klk1b9,Plcb1,Plcb2,Plcb3,Plcb4,Prkaca,Prkacb,Prkca,Prkcb,Prkcg,Pth1r,Rab11a,Slc8a1,Trpv5,Vdr
Reactome
#term ID	term description	genes mapped	enrichment score	direction	false discovery rate	method	matching targets in network
MMU-204174	Regulation of pyruvate dehydrogenase (PDH) complex	16	1.72914	top of list	1.94e-05	afc	Dlat,Dld,Gstz1,Pdha1,Pdha2,Pdhb,Pdhx,Pdk1,Pdk2,Pdk3,Pdk4,Pdp1,Pdp2,Pdpr,Ppard,Rxra
MMU-5674499	Negative feedback regulation of MAPK pathway	6	1.65839	top of list	0.0048	ks	Braf,Map2k1,Map2k2,Mapk1,Mapk3,Raf1
MMU-70221	Glycogen breakdown (glycogenolysis)	14	1.46554	top of list	0.00041	afc	Agl,Calm1,Gaa,Gyg,Pgm1,Pgm2,Pgm2l1,Phka1,Phka2,Phkb,Phkg1,Phkg2,Pygl,Pygm
MMU-8982491	Glycogen metabolism	22	1.43029	top of list	0.00051	ks	Agl,Calm1,Epm2a,Gaa,Gbe1,Gyg,Gys1,Gys2,Nhlrc1,Pgm1,Pgm2,Pgm2l1,Phka1,Phka2,Phkb,Phkg1,Phkg2,Ppp1r3c,Pygl,Pygm,Ubc,Ugp2
MMU-937042	IRAK2 mediated activation of TAK1 complex	6	1.39686	top of list	0.0033	ks	Irak2,Map3k7,Tab1,Tab2,Tab3,Ubc
MMU-975163	IRAK2 mediated activation of TAK1 complex upon TLR7/8 or 9 stimulation	6	1.39686	top of list	0.0033	ks	Irak2,Map3k7,Tab1,Tab2,Tab3,Ubc
MMU-200425	Import of palmitoyl-CoA into the mitochondrial matrix	14	1.34128	top of list	0.0062	ks	Acaca,Acacb,Cpt1a,Cpt2,Mid1ip1,Ppard,Prkaa2,Prkab2,Prkag2,Rxra,Slc22a21,Slc22a5,Slc25a20,Thrsp
MMU-8866427	VLDLR internalisation and degradation	10	1.30923	top of list	0.0089	ks	Ap2a1,Ap2a2,Ap2b1,Ap2s1,Cltc,Mylip,Nr1h2,Nr1h3,Pcsk9,Vldlr
MMU-70268	Pyruvate metabolism	27	1.29557	top of list	0.0004	ks	Bsg,Dlat,Dld,Glo1,Gstz1,Ldha,Ldhal6b,Ldhb,Ldhc,Me1,Pdha1,Pdha2,Pdhb,Pdhx,Pdk1,Pdk2,Pdk3,Pdk4,Pdp1,Pdp2,Pdpr,Ppard,Rxra,Slc16a1,Slc16a3,Slc16a8,Vdac1
MMU-400206	Regulation of lipid metabolism by Peroxisome proliferator-activated receptor alpha (PPARalpha)	16	1.29173	top of list	0.00023	ks	Carm1,Chd9,Fabp1,Helz2,Med1,Ncoa1,Ncoa2,Ncor2,Ppara,Rxra,Sin3a,Sin3b,Smarcd3,Tbl1x,Tbl1xr1,Tgs1
MMU-2470946	Cohesin Loading onto Chromatin	9	1.272	top of list	0.0009	ks	Mau2,Nipbl,Pds5b,Rad21,Smc1a,Smc3,Stag1,Stag2,Wapal
MMU-450341	Activation of the AP-1 family of transcription factors	9	1.22483	top of list	0.0012	ks	Atf2,Fos,Jun,Mapk1,Mapk11,Mapk14,Mapk3,Mapk8,Mapk9
MMU-196780	Biotin transport and metabolism	9	1.21539	top of list	0.0041	ks	Acaca,Acacb,Hlcs,Mccc1,Mccc2,Pcca,Pccb,Pdzd11,Slc5a6
MMU-5205685	Pink/Parkin Mediated Mitophagy	18	1.21305	top of list	0.0064	ks	Atg12,Atg5,Map1lc3a,Map1lc3b,Mfn1,Mfn2,Mterfd1,Park2,Pink1,Sqstm1,Tomm20,Tomm22,Tomm40,Tomm6,Tomm7,Tomm70a,Ubc,Vdac1
MMU-450282	MAPK targets/ Nuclear events mediated by MAP kinases	27	1.21229	top of list	2.01e-06	ks	Atf1,Atf2,Creb1,Dusp3,Dusp4,Dusp6,Dusp7,Fos,Jun,Mapk1,Mapk11,Mapk14,Mapk3,Mapk7,Mapk8,Mapk9,Mapkapk2,Ppp2ca,Ppp2cb,Ppp2r1a,Ppp2r1b,Ppp2r5d,Rps6ka1,Rps6ka2,Rps6ka3,Rps6ka5,Vrk3
MMU-5689877	Josephin domain DUBs	8	1.20424	top of list	0.0047	ks	Atxn3,Josd1,Josd2,Park2,Rad23a,Rad23b,Ubc,Vcp
MMU-198725	Nuclear Events (kinase and transcription factor activation)	22	1.2028	top of list	0.00012	ks	Atf1,Creb1,Dusp3,Dusp4,Dusp6,Dusp7,Mapk1,Mapk11,Mapk14,Mapk3,Mapk7,Mapkapk2,Ppp2ca,Ppp2cb,Ppp2r1a,Ppp2r1b,Ppp2r5d,Rps6ka1,Rps6ka2,Rps6ka3,Rps6ka5,Vrk3
MMU-182971	EGFR downregulation	19	1.19332	top of list	2.23e-05	ks	Arhgef7,Cbl,Cdc42,Egf,Egfr,Epn1,Eps15,Eps15l1,Ptpn12,Ptpn3,Ptprk,Sh3gl1,Sh3gl2,Sh3kbp1,Spry1,Spry2,Stam,Stam2,Ubc
MMU-198753	ERK/MAPK targets	19	1.17772	top of list	0.00019	ks	Dusp3,Dusp4,Dusp6,Dusp7,Mapk1,Mapk11,Mapk14,Mapk3,Mapk7,Ppp2ca,Ppp2cb,Ppp2r1a,Ppp2r1b,Ppp2r5d,Rps6ka1,Rps6ka2,Rps6ka3,Rps6ka5,Vrk3
MMU-5578775	Ion homeostasis	49	1.16474	top of list	0.00016	ks	Abcc9,Ahcyl1,Asph,Atp1a1,Atp1a2,Atp1a3,Atp1a4,Atp1b1,Atp1b2,Atp1b3,Atp2a1,Atp2a2,Atp2a3,Atp2b1,Atp2b2,Atp2b3,Atp2b4,Calm1,Camk2a,Camk2b,Camk2d,Camk2g,Casq1,Casq2,Dmpk,Fkbp1b,Fxyd1,Fxyd2,Fxyd3,Fxyd4,Fxyd6,Fxyd7,Itpr1,Itpr2,Itpr3,Kcnj11,Nos1,Pln,Prkaca,Ryr1,Ryr2,Ryr3,Slc8a2,Slc8a3,Sln,Sri,Stim1,Tnni3,Trdn
MMU-71406	Pyruvate metabolism and Citric Acid (TCA) cycle	51	1.16446	top of list	3.44e-08	ks	Aco2,Adhfe1,Bsg,Cs,Csl,D2hgdh,Dlat,Dld,Dlst,Fahd1,Fh1,Glo1,Gstz1,Idh2,Idh3a,Idh3b,Idh3g,L2hgdh,Ldha,Ldhal6b,Ldhb,Ldhc,Mdh2,Me1,Me2,Me3,Ogdh,Pdha1,Pdha2,Pdhb,Pdhx,Pdk1,Pdk2,Pdk3,Pdk4,Pdp1,Pdp2,Pdpr,Ppard,Rxra,Sdha,Sdhb,Sdhc,Sdhd,Slc16a1,Slc16a3,Slc16a8,Sucla2,Suclg1,Suclg2,Vdac1
MMU-77286	mitochondrial fatty acid beta-oxidation of saturated fatty acids	7	1.15955	top of list	0.0028	ks	Acadm,Acads,Acadvl,Echs1,Hadh,Hadha,Mecr
MMU-5218920	VEGFR2 mediated vascular permeability	25	1.15054	top of list	0.00051	ks	Akt1,Akt2,Akt3,Calm1,Cav1,Cdh5,Ctnna1,Ctnnb1,Hsp90aa1,Jup,Mapkap1,Mlst8,Mtor,Nos3,Pak2,Pak3,Pdpk1,Prr5,Rac1,Rictor,Them4,Trib3,Vav1,Vav2,Vav3
MMU-450294	MAP kinase activation	52	1.13938	top of list	1.53e-09	ks	Atf1,Atf2,Btrc,Creb1,Cul1,Dusp3,Dusp4,Dusp6,Dusp7,Fbxw11,Fos,Ikbkg,Irak1,Irak2,Jun,Map2k3,Map2k4,Map2k6,Map2k7,Map3k7,Map3k8,Mapk1,Mapk11,Mapk14,Mapk3,Mapk7,Mapk8,Mapk9,Mapkapk2,Mapkapk3,Nfkb1,Nod1,Nod2,Ppp2ca,Ppp2cb,Ppp2r1a,Ppp2r1b,Ppp2r5d,Ripk2,Rps6ka1,Rps6ka2,Rps6ka3,Rps6ka5,Skp1a,Tab1,Tab2,Tab3,Tnip2,Ubc,Ube2n,Ube2v1,Vrk3
MMU-165159	mTOR signalling	36	1.13411	top of list	1.17e-06	ks	Akt1,Akt1s1,Akt2,Cab39,Cab39l,Eef2k,Eif4b,Eif4e,Eif4ebp1,Eif4g1,Lamtor1,Lamtor2,Lamtor4,Lamtor5,Mlst8,Mtor,Ppm1a,Prkaa1,Prkaa2,Prkab1,Prkab2,Prkag1,Prkag2,Prkag3,Rheb,Rps6kb1,Rraga,Rragb,Rragc,Rragd,Slc38a9,Stk11,Strada,Stradb,Tsc1,Ywhab
MMU-380972	Energy dependent regulation of mTOR by LKB1-AMPK	26	1.13041	top of list	0.00023	ks	Cab39,Cab39l,Lamtor1,Lamtor2,Lamtor4,Lamtor5,Mlst8,Mtor,Ppm1a,Prkaa1,Prkaa2,Prkab1,Prkab2,Prkag1,Prkag2,Prkag3,Rheb,Rraga,Rragb,Rragc,Rragd,Slc38a9,Stk11,Strada,Stradb,Tsc1
MMU-426486	Small interfering RNA (siRNA) biogenesis	8	1.13002	top of list	0.0057	ks	Ago1,Ago2,Ago3,Ago4,Prkra,Tarbp2,Tsn,Tsnax
MMU-901032	ER Quality Control Compartment (ERQC)	15	1.12398	top of list	0.0014	ks	Amfr,Derl2,Edem1,Edem2,Edem3,Man1b1,March6,Os9,Rnf103,Rnf5,Sel1l,Trim13,Ubc,Uggt1,Uggt2
MMU-189451	Heme biosynthesis	10	1.12255	top of list	0.0083	ks	Alad,Alas1,Alas2,Cox10,Cox15,Cpox,Hmbs,Ppox,Urod,Uros
MMU-186763	Downstream signal transduction	23	1.12053	top of list	7.49e-05	ks	Bcar1,Crk,Crkl,Grb7,Hras,Kras,Nck1,Nck2,Pdgfra,Pik3ca,Pik3cb,Pik3r1,Pik3r2,Plcg1,Ptpn11,Rapgef1,Rasa1,Sos1,Src,Stat3,Stat5a,Stat5b,Stat6
MMU-2559585	Oncogene Induced Senescence	14	1.08987	top of list	0.0016	ks	Cdk4,Cdk6,Cdkn2b,Cdkn2c,Cdkn2d,Ets1,Ets2,Id1,Mapk1,Mapk3,Mdm2,Mdm4,Trp53,Ubc
MMU-177929	Signaling by EGFR	32	1.08888	top of list	6.66e-07	ks	Arhgef7,Cbl,Cdc42,Csk,Egf,Egfr,Epn1,Eps15,Eps15l1,Gab1,Hras,Kras,Lrig1,Pag1,Pik3ca,Pik3r1,Plcg1,Ptpn11,Ptpn12,Ptpn3,Ptprk,Pxn,Sh3gl1,Sh3gl2,Sh3kbp1,Sos1,Spry1,Spry2,Src,Stam,Stam2,Ubc
MMU-525793	Myogenesis	24	1.08758	top of list	1.25e-05	ks	Abl1,Bnip2,Cdc42,Cdh15,Cdh2,Cdh4,Cdon,Ctnna1,Ctnna2,Ctnnb1,Mapk11,Mapk12,Mapk14,Mef2a,Mef2c,Mef2d,Myf5,Myf6,Myod1,Myog,Spag9,Tcf12,Tcf3,Tcf4
MMU-375170	CDO in myogenesis	24	1.08758	top of list	1.26e-05	ks	Abl1,Bnip2,Cdc42,Cdh15,Cdh2,Cdh4,Cdon,Ctnna1,Ctnna2,Ctnnb1,Mapk11,Mapk12,Mapk14,Mef2a,Mef2c,Mef2d,Myf5,Myf6,Myod1,Myog,Spag9,Tcf12,Tcf3,Tcf4
MMU-445144	Signal transduction by L1	17	1.08537	top of list	0.00019	ks	Csnk2a2,Csnk2b,Egfr,Fgfr1,Itga2b,Itga5,Itga9,Itgav,Itgb1,Itgb3,Map2k1,Map2k2,Mapk1,Mapk3,Nrp1,Rac1,Vav2
MMU-975871	MyD88 cascade initiated on plasma membrane	63	1.08144	top of list	5.47e-11	ks	Ager,App,Atf1,Atf2,Btrc,Creb1,Cul1,Dusp3,Dusp4,Dusp6,Dusp7,Fbxw11,Fos,Ikbkg,Irak1,Irak2,Jun,Map2k3,Map2k4,Map2k6,Map2k7,Map3k7,Map3k8,Mapk1,Mapk11,Mapk14,Mapk3,Mapk7,Mapk8,Mapk9,Mapkapk2,Mapkapk3,Myd88,Nfkb1,Nfkb2,Nfkbia,Nfkbib,Nkiras1,Nkiras2,Nod1,Nod2,Peli1,Ppp2ca,Ppp2cb,Ppp2r1a,Ppp2r1b,Ppp2r5d,Rela,Ripk2,Rps6ka1,Rps6ka2,Rps6ka3,Rps6ka5,S100b,Skp1a,Tab1,Tab2,Tab3,Tnip2,Ubc,Ube2n,Ube2v1,Vrk3
MMU-181438	Toll Like Receptor 2 (TLR2) Cascade	63	1.08144	top of list	5.82e-11	ks	Ager,App,Atf1,Atf2,Btrc,Creb1,Cul1,Dusp3,Dusp4,Dusp6,Dusp7,Fbxw11,Fos,Ikbkg,Irak1,Irak2,Jun,Map2k3,Map2k4,Map2k6,Map2k7,Map3k7,Map3k8,Mapk1,Mapk11,Mapk14,Mapk3,Mapk7,Mapk8,Mapk9,Mapkapk2,Mapkapk3,Myd88,Nfkb1,Nfkb2,Nfkbia,Nfkbib,Nkiras1,Nkiras2,Nod1,Nod2,Peli1,Ppp2ca,Ppp2cb,Ppp2r1a,Ppp2r1b,Ppp2r5d,Rela,Ripk2,Rps6ka1,Rps6ka2,Rps6ka3,Rps6ka5,S100b,Skp1a,Tab1,Tab2,Tab3,Tnip2,Ubc,Ube2n,Ube2v1,Vrk3
MMU-168188	Toll Like Receptor TLR6:TLR2 Cascade	63	1.08144	top of list	6.2e-11	ks	Ager,App,Atf1,Atf2,Btrc,Creb1,Cul1,Dusp3,Dusp4,Dusp6,Dusp7,Fbxw11,Fos,Ikbkg,Irak1,Irak2,Jun,Map2k3,Map2k4,Map2k6,Map2k7,Map3k7,Map3k8,Mapk1,Mapk11,Mapk14,Mapk3,Mapk7,Mapk8,Mapk9,Mapkapk2,Mapkapk3,Myd88,Nfkb1,Nfkb2,Nfkbia,Nfkbib,Nkiras1,Nkiras2,Nod1,Nod2,Peli1,Ppp2ca,Ppp2cb,Ppp2r1a,Ppp2r1b,Ppp2r5d,Rela,Ripk2,Rps6ka1,Rps6ka2,Rps6ka3,Rps6ka5,S100b,Skp1a,Tab1,Tab2,Tab3,Tnip2,Ubc,Ube2n,Ube2v1,Vrk3
MMU-168179	Toll Like Receptor TLR1:TLR2 Cascade	63	1.08144	top of list	6.65e-11	ks	Ager,App,Atf1,Atf2,Btrc,Creb1,Cul1,Dusp3,Dusp4,Dusp6,Dusp7,Fbxw11,Fos,Ikbkg,Irak1,Irak2,Jun,Map2k3,Map2k4,Map2k6,Map2k7,Map3k7,Map3k8,Mapk1,Mapk11,Mapk14,Mapk3,Mapk7,Mapk8,Mapk9,Mapkapk2,Mapkapk3,Myd88,Nfkb1,Nfkb2,Nfkbia,Nfkbib,Nkiras1,Nkiras2,Nod1,Nod2,Peli1,Ppp2ca,Ppp2cb,Ppp2r1a,Ppp2r1b,Ppp2r5d,Rela,Ripk2,Rps6ka1,Rps6ka2,Rps6ka3,Rps6ka5,S100b,Skp1a,Tab1,Tab2,Tab3,Tnip2,Ubc,Ube2n,Ube2v1,Vrk3
MMU-168176	Toll Like Receptor 5 (TLR5) Cascade	63	1.08144	top of list	7.16e-11	ks	Ager,App,Atf1,Atf2,Btrc,Creb1,Cul1,Dusp3,Dusp4,Dusp6,Dusp7,Fbxw11,Fos,Ikbkg,Irak1,Irak2,Jun,Map2k3,Map2k4,Map2k6,Map2k7,Map3k7,Map3k8,Mapk1,Mapk11,Mapk14,Mapk3,Mapk7,Mapk8,Mapk9,Mapkapk2,Mapkapk3,Myd88,Nfkb1,Nfkb2,Nfkbia,Nfkbib,Nkiras1,Nkiras2,Nod1,Nod2,Peli1,Ppp2ca,Ppp2cb,Ppp2r1a,Ppp2r1b,Ppp2r5d,Rela,Ripk2,Rps6ka1,Rps6ka2,Rps6ka3,Rps6ka5,S100b,Skp1a,Tab1,Tab2,Tab3,Tnip2,Ubc,Ube2n,Ube2v1,Vrk3
MMU-168142	Toll Like Receptor 10 (TLR10) Cascade	63	1.08144	top of list	7.76e-11	ks	Ager,App,Atf1,Atf2,Btrc,Creb1,Cul1,Dusp3,Dusp4,Dusp6,Dusp7,Fbxw11,Fos,Ikbkg,Irak1,Irak2,Jun,Map2k3,Map2k4,Map2k6,Map2k7,Map3k7,Map3k8,Mapk1,Mapk11,Mapk14,Mapk3,Mapk7,Mapk8,Mapk9,Mapkapk2,Mapkapk3,Myd88,Nfkb1,Nfkb2,Nfkbia,Nfkbib,Nkiras1,Nkiras2,Nod1,Nod2,Peli1,Ppp2ca,Ppp2cb,Ppp2r1a,Ppp2r1b,Ppp2r5d,Rela,Ripk2,Rps6ka1,Rps6ka2,Rps6ka3,Rps6ka5,S100b,Skp1a,Tab1,Tab2,Tab3,Tnip2,Ubc,Ube2n,Ube2v1,Vrk3
MMU-166058	MyD88:MAL(TIRAP) cascade initiated on plasma membrane	63	1.08144	top of list	8.46e-11	ks	Ager,App,Atf1,Atf2,Btrc,Creb1,Cul1,Dusp3,Dusp4,Dusp6,Dusp7,Fbxw11,Fos,Ikbkg,Irak1,Irak2,Jun,Map2k3,Map2k4,Map2k6,Map2k7,Map3k7,Map3k8,Mapk1,Mapk11,Mapk14,Mapk3,Mapk7,Mapk8,Mapk9,Mapkapk2,Mapkapk3,Myd88,Nfkb1,Nfkb2,Nfkbia,Nfkbib,Nkiras1,Nkiras2,Nod1,Nod2,Peli1,Ppp2ca,Ppp2cb,Ppp2r1a,Ppp2r1b,Ppp2r5d,Rela,Ripk2,Rps6ka1,Rps6ka2,Rps6ka3,Rps6ka5,S100b,Skp1a,Tab1,Tab2,Tab3,Tnip2,Ubc,Ube2n,Ube2v1,Vrk3
MMU-901042	Calnexin/calreticulin cycle	20	1.08014	top of list	0.0001	ks	Amfr,Calr,Canx,Derl2,Edem1,Edem2,Edem3,Ganab,Man1b1,March6,Os9,Pdia3,Prkcsh,Rnf103,Rnf5,Sel1l,Trim13,Ubc,Uggt1,Uggt2
MMU-2173788	Downregulation of TGF-beta receptor signaling	12	1.07169	top of list	0.0011	ks	Bambi,Mtmr4,Smad2,Smad3,Smad7,Smurf2,Strap,Stub1,Tgfb1,Tgfbr1,Tgfbr2,Ubc
MMU-168164	Toll Like Receptor 3 (TLR3) Cascade	64	1.07035	top of list	1.15e-10	ks	Ager,App,Atf1,Atf2,Btrc,Creb1,Cul1,Dusp3,Dusp4,Dusp6,Dusp7,Fbxw11,Fos,Ikbkg,Irak1,Irak2,Irf3,Irf7,Jun,Map2k3,Map2k4,Map2k6,Map2k7,Map3k7,Map3k8,Mapk1,Mapk11,Mapk14,Mapk3,Mapk7,Mapk8,Mapk9,Mapkapk2,Mapkapk3,Myd88,Nfkb1,Nfkb2,Nfkbia,Nfkbib,Nkiras1,Nkiras2,Nod1,Nod2,Ppp2ca,Ppp2cb,Ppp2r1a,Ppp2r1b,Ppp2r5d,Rela,Ripk2,Rps6ka1,Rps6ka2,Rps6ka3,Rps6ka5,S100b,Skp1a,Tab1,Tab2,Tab3,Tnip2,Ubc,Ube2n,Ube2v1,Vrk3
MMU-975138	TRAF6 mediated induction of NFkB and MAP kinases upon TLR7/8 or 9 activation	67	1.05238	top of list	5.52e-11	ks	Ager,App,Atf1,Atf2,Btrc,Creb1,Cul1,Dusp3,Dusp4,Dusp6,Dusp7,Fbxw11,Fos,Ikbkg,Irak1,Irak2,Irak4,Jun,Map2k3,Map2k4,Map2k6,Map2k7,Map3k7,Map3k8,Mapk1,Mapk11,Mapk14,Mapk3,Mapk7,Mapk8,Mapk9,Mapkapk2,Mapkapk3,Myd88,Nfkb1,Nfkb2,Nfkbia,Nfkbib,Nkiras1,Nkiras2,Nod1,Nod2,Peli1,Ppp2ca,Ppp2cb,Ppp2r1a,Ppp2r1b,Ppp2r5d,Rela,Ripk2,Rps6ka1,Rps6ka2,Rps6ka3,Rps6ka5,S100b,Skp1a,Tab1,Tab2,Tab3,Tlr7,Tlr8,Tlr9,Tnip2,Ubc,…
MMU-6804115	TP53 regulates transcription of additional cell cycle genes whose exact role in the p53 pathway remain uncertain	16	1.0452	top of list	0.00034	ks	Btg2,Cdc25c,Cenpj,Cnot1,Cnot10,Cnot11,Cnot2,Cnot3,Cnot4,Cnot6,Cnot6l,Cnot7,Cnot8,Plk2,Rqcd1,Tnks1bp1
MMU-1660516	Synthesis of PIPs at the early endosome membrane	13	1.04398	top of list	0.0028	ks	Fig4,Inpp4b,Inpp5f,Mtm1,Mtmr12,Mtmr2,Mtmr4,Pi4k2a,Pi4k2b,Pik3c3,Pik3r4,Pikfyve,Vac14
MMU-73817	Purine ribonucleoside monophosphate biosynthesis	12	1.04344	top of list	0.0026	ks	Adsl,Adss,Adssl1,Atic,Gart,Gmps,Impdh1,Impdh2,Lhpp,Paics,Pfas,Ppat
MMU-168138	Toll Like Receptor 9 (TLR9) Cascade	73	1.04176	top of list	7.34e-12	ks	Ager,App,Atf1,Atf2,Btrc,Creb1,Cul1,Dhx36,Dusp3,Dusp4,Dusp6,Dusp7,Eea1,Fbxw11,Fos,Ikbkg,Irak1,Irak2,Irak4,Irf7,Jun,Map2k3,Map2k4,Map2k6,Map2k7,Map3k7,Map3k8,Mapk1,Mapk11,Mapk14,Mapk3,Mapk7,Mapk8,Mapk9,Mapkapk2,Mapkapk3,Myd88,Nfkb1,Nfkb2,Nfkbia,Nfkbib,Nkiras1,Nkiras2,Nod1,Nod2,Peli1,Pik3c3,Pik3r4,Ppp2ca,Ppp2cb,Ppp2r1a,Ppp2r1b,Ppp2r5d,Rela,Ripk2,Rps6ka1,Rps6ka2,Rps6ka3,Rps6ka5,S100b,Skp1a,Tab1,Tab2,…

## Sheet: Chromatin remodeling annotation
Biological Process
#term ID	term description	genes mapped	enrichment score	direction	false discovery rate	method	matching targets in network
GO:0031065	positive regulation of histone deacetylation	21	1.5211	top of list	2.1e-05	ks	Akap8,Akap8l,BC004004,Bcl6,Ctbp1,Ing2,Jdp2,Lpin1,Lrrk2,Ncor1,Nipbl,Pink1,Pml,Prkd1,Prkd2,Sdr16c5,Srebf1,Tgfb1,Trp53,Vegfa,Zbtb7b
GO:0043984	histone H4-K16 acetylation	13	1.51703	top of list	1.09e-05	ks	Hcfc1,Kansl1,Kansl2,Kansl3,Kat8,Kmt2a,Mcrs1,Msl1,Msl2,Msl3,Ogt,Phf20,Wdr5
GO:0090043	regulation of tubulin deacetylation	10	1.3898	top of list	0.0092	ks	Bex4,Ep300,Fnta,Fry,Mapt,Nek3,Prkaa1,Prkaa2,Tada2a,Tada3
GO:0090312	positive regulation of protein deacetylation	27	1.33954	top of list	0.00011	ks	Akap8,Akap8l,BC004004,Bcl6,Brms1,Ctbp1,Dyrk1a,Fnta,Ifng,Ing2,Jdp2,Lpin1,Lrrk2,Ncor1,Ncor2,Nipbl,Pink1,Pml,Prkd1,Prkd2,Sdr16c5,Sirt1,Srebf1,Tgfb1,Trp53,Vegfa,Zbtb7b
Molecular Function
#term ID	term description	genes mapped	enrichment score	direction	false discovery rate	method	matching targets in network
GO:0140033	acetylation-dependent protein binding	15	1.49438	top of list	3.45e-05	ks	Baz2a,Brd2,Brd3,Brd4,Brd7,Brd9,Brdt,Carm1,Kmt2a,Mllt3,Phip,Psme4,Smarca4,Taf1,Trim24
GO:0070577	lysine-acetylated histone binding	15	1.49438	top of list	3.47e-05	ks	Baz2a,Brd2,Brd3,Brd4,Brd7,Brd9,Brdt,Carm1,Kmt2a,Mllt3,Phip,Psme4,Smarca4,Taf1,Trim24
GO:0042800	histone methyltransferase activity (H3-K4 specific)	16	1.31032	top of list	1.2e-06	ks	Ash1l,Ash2l,Cxxc1,Kmt2a,Kmt2b,Kmt2c,Kmt2d,Kmt2e,Prdm9,Rbbp5,Setd1b,Setd3,Setmar,Wdr5,Wdr82,Whsc1l1
GO:0004402	histone acetyltransferase activity	43	1.08894	top of list	1.72e-09	ks	Atf2,Brca2,Cdyl,Clock,Crebbp,Csrp2bp,Elp3,Ep300,Epc1,Gm11128,Gm4477,Gtf3c4,Hat1,Hcfc1,Ing3,Kansl1,Kansl3,Kat2a,Kat2b,Kat5,Kat6a,Kat6b,Kat7,Kat8,Mcrs1,Med24,Mettl8,Mgea5,Naa40,Naa50,Naa60,Ncoa1,Ncoa3,Ogt,Phf20,Supt7l,Tada1,Tada3,Taf1,Taf12,Taf5l,Usp22,Wdr5
GO:0018024	histone-lysine N-methyltransferase activity	38	1.01146	top of list	8.28e-06	ks	Ash1l,Ash2l,Cxxc1,Eed,Ehmt1,Ehmt2,Ezh1,Ezh2,Kmt2a,Kmt2b,Kmt2c,Kmt2d,Kmt2e,Nsd1,Prdm6,Prdm8,Prdm9,Rbbp5,Setd1b,Setd2,Setd3,Setd7,Setd8,Setdb1,Setdb2,Setmar,Smyd1,Smyd2,Smyd3,Suv39h1,Suv39h2,Suv420h1,Suv420h2,Suz12,Wdr5,Wdr82,Whsc1,Whsc1l1
GO:0010485	H4 histone acetyltransferase activity	18	0.991599	top of list	0.00036	ks	Brca2,Elp3,Gm11128,Gm4477,Hat1,Hcfc1,Kansl1,Kansl3,Kat2a,Kat8,Mcrs1,Naa40,Naa50,Naa60,Ogt,Phf20,Usp22,Wdr5
Cellular Component
#term ID	term description	genes mapped	enrichment score	direction	false discovery rate	method	matching targets in network
GO:0035327	transcriptionally active chromatin	19	1.33623	top of list	0.00015	afc	Aff4,BC018507,Bcas3,Ctr9,Ell,Esr1,Exosc10,Exosc3,Exosc4,Exosc5,Hist1h1c,Kmt2e,Narg2,Padi2,Pelp1,Psip1,Supt6,Wdr61,Zc3h8
GO:0005671	Ada2/Gcn5/Ada3 transcription activator complex	15	1.2	top of list	0.001	ks	Ccdc101,Csrp2bp,Dr1,Hcfc1,Kat2a,Kat2b,Mbip,Pole3,Pole4,Tada2a,Tada3,Ubap2l,Wdr5,Yeats2,Zzz3
GO:1902562	H4 histone acetyltransferase complex	36	1.02456	top of list	1.09e-07	ks	Actb,Actl6a,Brd8,Ccdc101,Csrp2bp,Dmap1,Dr1,Ep400,Epc1,Epc2,Hcfc1,Ing3,Kat2a,Kat2b,Kat5,Kat8,Mbip,Meaf6,Morf4l1,Morf4l2,Mrgbp,Msl1,Msl2,Msl3,Pole3,Pole4,Ruvbl1,Ruvbl2,Tada2a,Tada3,Trrap,Ubap2l,Wdr5,Yeats2,Yeats4,Zzz3
GO:0000123	histone acetyltransferase complex	72	0.980382	top of list	8.78e-14	ks	Actb,Actl6a,Atxn7l3,Brd8,Brpf1,Ccdc101,Crebbp,Csrp2bp,Dmap1,Dr1,Elp2,Elp3,Elp4,Eny2,Ep300,Ep400,Epc1,Epc2,Hcfc1,Ikbkap,Ing3,Ing4,Ing5,Jade1,Jade2,Jade3,Kansl1,Kansl1l,Kansl2,Kansl3,Kat2a,Kat2b,Kat5,Kat6a,Kat6b,Kat7,Kat8,Mbip,Mcrs1,Meaf6,Morf4l1,Morf4l2,Mrgbp,Msl1,Msl2,Msl3,Ogt,Phf20,Pole3,Pole4,Ruvbl1,Ruvbl2,Supt7l,Tada1,Tada2a,Tada3,Taf12,Taf2,Taf5,Taf5l,Taf6,Taf6l,Taf7,Taf9,Taf9b,Trrap,Ubap2l,U…

## Sheet: C26&FoxP1shRNA
TOP 15 annotations
Cellular component
#term ID	term description	genes mapped	enrichment score	direction	false discovery rate	-log FDR	method	matching proteins in your network (IDs)	matching proteins in your network (labels)
GO:1905369	endopeptidase complex	65	1.53702	top of list	0.0072	2.14267	ks	ENSMUSP00000003911,ENSMUSP00000005077,ENSMUSP00000005923,ENSMUSP00000007212,ENSMUSP00000008748,ENSMUSP00000014913,ENSMUSP00000017365,ENSMUSP00000017572,ENSMUSP00000018430,ENSMUSP00000019470,ENSMUSP00000021049,ENSMUSP00000021063,ENSMUSP00000021412,ENSMUSP00000021595,ENSMUSP00000022256,ENSMUSP00000022380,ENSMUSP00000023580,ENSMUSP00000023835,ENSMUSP00000025120,ENSMUSP00000025196,ENSMUSP00000025418,…	AI314180,Elp2,Hspb1,Htra2,Ide,Psma1,Psma2,Psma3,Psma4,Psma5,Psma6,Psma7,Psma8,Psmb1,Psmb10,Psmb11,Psmb2,Psmb4,Psmb6,Psmb7,Psmb8,Psmb9,Psmc1,Psmc2,Psmc3,Psmc4,Psmc5,Psmc6,Psmd1,Psmd10,Psmd11,Psmd12,Psmd13,Psmd14,Psmd2,Psmd3,Psmd4,Psmd5,Psmd6,Psmd7,Psmd8,Psmd9,Psme1,Psme2,Psme3,Psme4,Psmf1,Psmg2,Rad23a,Rad23b,Shfm1,Slc10a2,Txnl1,Ube3a,Ubqln1,Ubqln4,Ubr1,Ubxn1,Uchl5,Usp14,Usp25,Vcp,Wfs1,Zfand2a,Zfan…
GO:0001650	fibrillar center	127	0.819718	top of list	0.0052	2.284	ks	ENSMUSP00000000080,ENSMUSP00000000925,ENSMUSP00000003238,ENSMUSP00000008477,ENSMUSP00000009679,ENSMUSP00000014174,ENSMUSP00000015596,ENSMUSP00000018593,ENSMUSP00000018698,ENSMUSP00000020220,ENSMUSP00000020258,ENSMUSP00000020440,ENSMUSP00000020461,ENSMUSP00000020484,ENSMUSP00000020970,ENSMUSP00000021324,ENSMUSP00000021592,ENSMUSP00000021761,ENSMUSP00000022386,ENSMUSP00000022507,ENSMUSP00000022586,…	Acaca,Aff4,Ager,Akna,Ankrd1,Apex2,Arhgap32,B3gnt9,Btbd10,Camk4,Cc2d1a,Ccdc137,Cd2bp2,Cd3eap,Cdca7l,Cdk12,Chchd1,Chd1,Cirh1a,Coil,Cript,Dab2,Dclre1a,Ddx11,Ddx46,Deaf1,Dkc1,Dsn1,Dusp11,E2f5,Eef1d,Eif3l,En2,Esrra,Ezr,Fam111a,Fbl,Fblim1,Fbll1,Fhit,Foxa1,Foxj2,Gar1,Gltscr2,Herc4,Hoxb5,Ick,Imp4,Ino80c,Ip6k1,Ip6k2,Ipo11,Jazf1,Kdm4a,Kdm5d,Klf6,Leo1,Lipa,Malt1,Map3k14,Mbd6,Mri1,Mrpl23,Mtdh,Ncl,Nfib,Nfic,N…
GO:0000502	proteasome complex	64	1.57715	top of list	0.0045	2.34679	ks	ENSMUSP00000003911,ENSMUSP00000005077,ENSMUSP00000005923,ENSMUSP00000007212,ENSMUSP00000008748,ENSMUSP00000014913,ENSMUSP00000017365,ENSMUSP00000017572,ENSMUSP00000018430,ENSMUSP00000019470,ENSMUSP00000021049,ENSMUSP00000021063,ENSMUSP00000021412,ENSMUSP00000021595,ENSMUSP00000022256,ENSMUSP00000022380,ENSMUSP00000023580,ENSMUSP00000023835,ENSMUSP00000025120,ENSMUSP00000025196,ENSMUSP00000025418,…	AI314180,Elp2,Hspb1,Ide,Psma1,Psma2,Psma3,Psma4,Psma5,Psma6,Psma7,Psma8,Psmb1,Psmb10,Psmb11,Psmb2,Psmb4,Psmb6,Psmb7,Psmb8,Psmb9,Psmc1,Psmc2,Psmc3,Psmc4,Psmc5,Psmc6,Psmd1,Psmd10,Psmd11,Psmd12,Psmd13,Psmd14,Psmd2,Psmd3,Psmd4,Psmd5,Psmd6,Psmd7,Psmd8,Psmd9,Psme1,Psme2,Psme3,Psme4,Psmf1,Psmg2,Rad23a,Rad23b,Shfm1,Slc10a2,Txnl1,Ube3a,Ubqln1,Ubqln4,Ubr1,Ubxn1,Uchl5,Usp14,Usp25,Vcp,Wfs1,Zfand2a,Zfand2b
GO:0032040	small-subunit processome	31	1.87418	top of list	0.0019	2.72125	ks	ENSMUSP00000004379,ENSMUSP00000004470,ENSMUSP00000021669,ENSMUSP00000022815,ENSMUSP00000022909,ENSMUSP00000025170,ENSMUSP00000027303,ENSMUSP00000030138,ENSMUSP00000030738,ENSMUSP00000032735,ENSMUSP00000034827,ENSMUSP00000037613,ENSMUSP00000038263,ENSMUSP00000038382,ENSMUSP00000038580,ENSMUSP00000045812,ENSMUSP00000046643,ENSMUSP00000052149,ENSMUSP00000060613,ENSMUSP00000068103,ENSMUSP00000072008,…	Dcaf13,Diexf,Emg1,Fbl,Fbll1,Fcf1,Imp3,Imp4,Krr1,Mphosph10,Ngdn,Noc4l,Nol6,Nop14,Nop56,Nop58,Pdcd11,Pwp2,Rps7,Rrp9,Tbl3,Utp11l,Utp14a,Utp14b,Utp18,Utp20,Utp23,Utp3,Utp6,Wdr3,Wdr46
GO:0005681	spliceosomal complex	168	0.996672	top of list	0.0015	2.82391	ks	ENSMUSP00000001186,ENSMUSP00000001809,ENSMUSP00000001818,ENSMUSP00000002198,ENSMUSP00000002529,ENSMUSP00000002551,ENSMUSP00000003621,ENSMUSP00000004200,ENSMUSP00000005041,ENSMUSP00000005830,ENSMUSP00000006444,ENSMUSP00000007042,ENSMUSP00000007266,ENSMUSP00000007993,ENSMUSP00000008477,ENSMUSP00000008517,ENSMUSP00000009220,ENSMUSP00000011450,ENSMUSP00000014684,ENSMUSP00000015800,ENSMUSP00000015892,…	Aar2,Adar,Akap17b,Alyref2,Api5,Aqr,BLOM7,Bcas2,Bud31,Cactin,Ccar2,Cdc40,Cdc5l,Crnkl1,Ctnnbl1,Cwc15,Cwc22,Cwc27,Ddx19a,Ddx25,Ddx39,Ddx39b,Ddx41,Ddx5,Dgcr14,Dhx15,Dhx32,Dhx40,Dhx8,Dqx1,Eftud2,Eif4a3,Frg1,Gcfc2,Gpatch1,Gpkow,Hnrnpa1,Hnrnpa2b1,Hnrnpa3,Hnrnpc,Hnrnpf,Hnrnph1,Hnrnpk,Hnrnpm,Hnrnpu,Hspa8,Htatsf1,Ik,Isy1,Lgals3,Lime1,Lsm2,Lsm3,Lsm4,Lsm5,Lsm6,Luc7l,Luc7l2,Luc7l3,Magoh,Magohb,Mapkbp1,Nrde2,N…
GO:0031430	M band	29	0.476056	bottom of list	0.0011	2.95861	ks	ENSMUSP00000005077,ENSMUSP00000008280,ENSMUSP00000028471,ENSMUSP00000029573,ENSMUSP00000031694,ENSMUSP00000034562,ENSMUSP00000038264,ENSMUSP00000043765,ENSMUSP00000050408,ENSMUSP00000058237,ENSMUSP00000070726,ENSMUSP00000072945,ENSMUSP00000084846,ENSMUSP00000088051,ENSMUSP00000093315,ENSMUSP00000097561,ENSMUSP00000097627,ENSMUSP00000099388,ENSMUSP00000099902,ENSMUSP00000101480,ENSMUSP00000101501,…	Aldoa,Ank1,Ank2,Cmya5,Cryab,Fhl2,Hspb1,Kctd6,Klhl41,Lmod2,Lmod3,Lrrc39,Mybpc2,Mybpc3,Mybph,Mybphl,Myom1,Myom3,Nbr1,Obscn,Obsl1,Ppp2r5a,S100a1,Slmap,Smpx,Smtnl1,Sptbn1,Trim63,Ttn
GO:0044452	nucleolar part	171	0.794264	top of list	0.00071	3.14874	ks	ENSMUSP00000000080,ENSMUSP00000000925,ENSMUSP00000003238,ENSMUSP00000004786,ENSMUSP00000008477,ENSMUSP00000009679,ENSMUSP00000014174,ENSMUSP00000015596,ENSMUSP00000018184,ENSMUSP00000018593,ENSMUSP00000018698,ENSMUSP00000020220,ENSMUSP00000020258,ENSMUSP00000020440,ENSMUSP00000020461,ENSMUSP00000020484,ENSMUSP00000020877,ENSMUSP00000020970,ENSMUSP00000021324,ENSMUSP00000021572,ENSMUSP00000021592,…	Acaca,Aff4,Ager,Akna,Ankrd1,Apex2,Arhgap32,B3gnt9,Bop1,Btbd10,Camk4,Cc2d1a,Ccdc137,Cd2bp2,Cd3eap,Cdca7l,Cdk12,Cdkn2a,Cdkn2aip,Chchd1,Chd1,Cirh1a,Clec3b,Coil,Cript,Dab2,Dclre1a,Ddx11,Ddx46,Deaf1,Dkc1,Dsn1,Dusp11,E2f5,Eef1d,Eif3l,En2,Esrra,Ezr,Fam111a,Fbl,Fblim1,Fbll1,Fhit,Foxa1,Foxj2,Gar1,Gltscr2,Herc4,Hoxb5,Ick,Imp3,Imp4,Ino80c,Ip6k1,Ip6k2,Ipo11,Ippk,Jazf1,Kdm4a,Kdm5d,Klf6,Leo1,Lipa,Malt1,Map3k14…
GO:0033017	sarcoplasmic reticulum membrane	32	0.779222	bottom of list	0.0003	3.52288	ks	ENSMUSP00000003554,ENSMUSP00000017961,ENSMUSP00000020964,ENSMUSP00000021142,ENSMUSP00000021750,ENSMUSP00000031423,ENSMUSP00000032568,ENSMUSP00000032974,ENSMUSP00000033289,ENSMUSP00000033300,ENSMUSP00000034244,ENSMUSP00000036950,ENSMUSP00000037206,ENSMUSP00000039072,ENSMUSP00000039529,ENSMUSP00000047697,ENSMUSP00000049584,ENSMUSP00000071720,ENSMUSP00000077273,ENSMUSP00000078469,ENSMUSP00000089426,…	Art1,Asph,Atp2a1,Atp2a2,Atp2a3,Camk2b,Camk2d,Camk2g,Casq1,Cherp,Dhrs7c,Dmpk,Fkbp1a,Fkbp1b,Itpr2,Jph1,Jph2,Jsrp1,Klhl41,Nos1,Nos1ap,Pln,Ryr1,Ryr2,Ryr3,Sln,Sri,Stim1,Syne2,Tmem109,Tmem38a,Trdn
GO:0005763	mitochondrial small ribosomal subunit	30	0.307472	bottom of list	0.00014	3.85387	ks	ENSMUSP00000016977,ENSMUSP00000024486,ENSMUSP00000024763,ENSMUSP00000025305,ENSMUSP00000028852,ENSMUSP00000030675,ENSMUSP00000031978,ENSMUSP00000032840,ENSMUSP00000033934,ENSMUSP00000035034,ENSMUSP00000036725,ENSMUSP00000037631,ENSMUSP00000038305,ENSMUSP00000045111,ENSMUSP00000048348,ENSMUSP00000053033,ENSMUSP00000055619,ENSMUSP00000056855,ENSMUSP00000062066,ENSMUSP00000062326,ENSMUSP00000066990,…	Dap3,Mrpl42,Mrps10,Mrps11,Mrps12,Mrps14,Mrps15,Mrps16,Mrps17,Mrps18a,Mrps18b,Mrps18c,Mrps2,Mrps21,Mrps22,Mrps23,Mrps24,Mrps25,Mrps26,Mrps27,Mrps28,Mrps31,Mrps33,Mrps34,Mrps35,Mrps36,Mrps5,Mrps6,Mrps7,Mrps9
GO:0030315	T-tubule	58	0.413727	bottom of list	7.73e-05	4.11182	ks	ENSMUSP00000000590,ENSMUSP00000003442,ENSMUSP00000003554,ENSMUSP00000003687,ENSMUSP00000005671,ENSMUSP00000017552,ENSMUSP00000018710,ENSMUSP00000023119,ENSMUSP00000025166,ENSMUSP00000025239,ENSMUSP00000028749,ENSMUSP00000030669,ENSMUSP00000032559,ENSMUSP00000034029,ENSMUSP00000034097,ENSMUSP00000034533,ENSMUSP00000035083,ENSMUSP00000035220,ENSMUSP00000037192,ENSMUSP00000039657,ENSMUSP00000042410,…	Abcc9,Adra1a,Adra1b,Akap7,Ank2,Ank3,Aqp4,Atp1a1,Atp1a2,Atp2b4,Bin1,Cacna1c,Cacna1d,Cacna1s,Cacna2d1,Cacnb1,Cacnb2,Cacnb3,Camk2d,Capn3,Casq1,Cav3,Cdh2,Cltc,Dlg1,Dysf,Ednra,Esr1,Ezr,Fxyd1,Got2,Igf1r,Kcnd2,Kcnj11,Kcnj12,Kcnj2,Kcnj3,Kcnj5,Kcnn2,Msn,Nos1,Ppp3cb,Prkar2a,Rdx,Rtn2,Ryr1,Scn1a,Scn1b,Scn5a,Slc2a4,Slc30a1,Slc8a1,Slc9a1,Sri,Stac,Stbd1,Tgfb3,Vdr
GO:0016529	sarcoplasmic reticulum	60	0.546394	bottom of list	6.43e-05	4.19179	ks	ENSMUSP00000003554,ENSMUSP00000003912,ENSMUSP00000004137,ENSMUSP00000014920,ENSMUSP00000017552,ENSMUSP00000017961,ENSMUSP00000020285,ENSMUSP00000020964,ENSMUSP00000021142,ENSMUSP00000021750,ENSMUSP00000022213,ENSMUSP00000023161,ENSMUSP00000024866,ENSMUSP00000029454,ENSMUSP00000031423,ENSMUSP00000031779,ENSMUSP00000032192,ENSMUSP00000032559,ENSMUSP00000032568,ENSMUSP00000032974,ENSMUSP00000033289,…	Akap7,Ank1,Ank3,Art1,Asph,Atp2a1,Atp2a2,Atp2a3,Cacna1s,Cacna2d1,Cacnb1,Calr,Calu,Camk2b,Camk2d,Camk2g,Car4,Casq1,Casq2,Ccdc78,Cherp,Dhrs7c,Dmpk,Fkbp1a,Fkbp1b,Gstm7,Hax1,Itpr1,Itpr2,Jph1,Jph2,Jsrp1,Klhl41,Leprel1,Manf,Mrvi1,Nol3,Nos1,Nos1ap,Pln,Pomt1,Pygm,Rasd1,Rtn2,Ryr1,Ryr2,Ryr3,S100a1,Sar1a,Sln,Sri,Srl,Stim1,Syne2,Thbs1,Thbs4,Tmem109,Tmem38a,Trdn,Xdh
GO:0016528	sarcoplasm	71	0.58811	bottom of list	2.94e-05	4.53165	ks	ENSMUSP00000003554,ENSMUSP00000003912,ENSMUSP00000004137,ENSMUSP00000014920,ENSMUSP00000017552,ENSMUSP00000017961,ENSMUSP00000020285,ENSMUSP00000020964,ENSMUSP00000021142,ENSMUSP00000021750,ENSMUSP00000021929,ENSMUSP00000022213,ENSMUSP00000022819,ENSMUSP00000023161,ENSMUSP00000024866,ENSMUSP00000026357,ENSMUSP00000028239,ENSMUSP00000029454,ENSMUSP00000031423,ENSMUSP00000031779,ENSMUSP00000032192,…	Akap7,Ank1,Ank3,Art1,Asph,Atp2a1,Atp2a2,Atp2a3,Cacna1s,Cacna2d1,Cacnb1,Calr,Calu,Camk2b,Camk2d,Camk2g,Car4,Casq1,Casq2,Ccdc78,Cherp,Dhrs7c,Dmpk,Dtnbp1,E2f5,Fkbp1a,Fkbp1b,Flnc,Gsn,Gstm7,Habp4,Hax1,Itpr1,Itpr2,Jph1,Jph2,Jph3,Jph4,Jsrp1,Klhl41,Leprel1,Manf,Mef2c,Mrvi1,Nol3,Nos1,Nos1ap,Plec,Pln,Pomt1,Pygm,Rasd1,Rtn2,Ryr1,Ryr2,Ryr3,S100a1,Sar1a,Slc8a3,Sln,Spock1,Sri,Srl,Stim1,Syne2,Thbs1,Thbs4,Tmem109…
GO:0030684	preribosome	70	1.89459	top of list	2.67e-06	5.57349	ks	ENSMUSP00000001339,ENSMUSP00000003946,ENSMUSP00000004203,ENSMUSP00000004379,ENSMUSP00000004470,ENSMUSP00000018184,ENSMUSP00000019950,ENSMUSP00000021048,ENSMUSP00000021572,ENSMUSP00000021669,ENSMUSP00000021866,ENSMUSP00000022815,ENSMUSP00000022909,ENSMUSP00000023217,ENSMUSP00000024627,ENSMUSP00000024766,ENSMUSP00000025170,ENSMUSP00000025270,ENSMUSP00000025406,ENSMUSP00000027173,ENSMUSP00000027189,…	Bop1,Casp8,Chd1,Cmss1,Dcaf13,Diexf,Ebna1bp2,Eif6,Emg1,Fbl,Fbll1,Fcf1,Ftsj3,Imp3,Imp4,Kri1,Krr1,Las1l,Ltv1,Mak16,Mphosph10,Nat10,Ngdn,Nip7,Nob1,Noc2l,Noc4l,Nol6,Nop14,Nop56,Nop58,Nsa2,Pdcd11,Pes1,Pin4,Ppan,Pwp2,Riok1,Riok3,Rpf1,Rps7,Rpsa,Rrp1,Rrp15,Rrp1b,Rrp36,Rrp7a,Rrp9,Rrs1,Rsl1d1,Samd15,Srfbp1,Tbl3,Tchhl1,Tsr1,Utp11l,Utp14a,Utp14b,Utp18,Utp20,Utp23,Utp3,Utp6,Wdr12,Wdr3,Wdr37,Wdr46,Wdr74,Zfp593,…
GO:0042383	sarcolemma	147	0.440752	bottom of list	2.31e-11	10.6364	ks	ENSMUSP00000000187,ENSMUSP00000000329,ENSMUSP00000000590,ENSMUSP00000001147,ENSMUSP00000001181,ENSMUSP00000001569,ENSMUSP00000003442,ENSMUSP00000003554,ENSMUSP00000003687,ENSMUSP00000004774,ENSMUSP00000005671,ENSMUSP00000006235,ENSMUSP00000007317,ENSMUSP00000009689,ENSMUSP00000017552,ENSMUSP00000018429,ENSMUSP00000018710,ENSMUSP00000021004,ENSMUSP00000021750,ENSMUSP00000022369,ENSMUSP00000023099,…	Abcc9,Acp1,Adra1a,Adra1b,Adrb2,Akap7,Alox12,Alox5,Ank1,Ank2,Ank3,Anxa1,Anxa2,Anxa5,Anxa6,Aqp1,Aqp4,Atp1a1,Atp1a2,Atp1a3,Atp1b1,Atp2b4,Bgn,Bin1,Bsg,Bves,Cacna1c,Cacna1d,Cacna1h,Cacna1s,Cacna2d1,Cacnb1,Cacnb2,Cacnb3,Camk2d,Capn3,Car4,Casq1,Cav3,Ccdc78,Cd36,Cd59b,Cdh2,Cib1,Cib2,Clcn1,Cltc,Col6a1,Col6a2,Ctsb,Dag1,Des,Dlg1,Dmd,Dst,Dtna,Dtnbp1,Dysf,Ednra,Esr1,Ezr,Fas,Fgf6,Fkrp,Flnc,Flot1,Fxyd1,Ghrhr,Go…
GO:0005747	mitochondrial respiratory chain complex I	38	0.349295	bottom of list	5.15e-12	11.2882	ks	ENSMUSP00000002452,ENSMUSP00000005647,ENSMUSP00000013737,ENSMUSP00000014438,ENSMUSP00000016571,ENSMUSP00000022097,ENSMUSP00000022286,ENSMUSP00000022980,ENSMUSP00000023085,ENSMUSP00000023851,ENSMUSP00000026222,ENSMUSP00000027111,ENSMUSP00000027193,ENSMUSP00000027478,ENSMUSP00000030103,ENSMUSP00000030805,ENSMUSP00000032882,ENSMUSP00000033157,ENSMUSP00000037341,ENSMUSP00000038463,ENSMUSP00000038924,…	Atp5sl,Foxred1,Ndufa1,Ndufa10,Ndufa11,Ndufa12,Ndufa13,Ndufa2,Ndufa3,Ndufa5,Ndufa6,Ndufa7,Ndufa8,Ndufa9,Ndufab1,Ndufb10,Ndufb11,Ndufb2,Ndufb3,Ndufb5,Ndufb6,Ndufb7,Ndufb8,Ndufb9,Ndufc1,Ndufc2,Ndufs1,Ndufs2,Ndufs3,Ndufs4,Ndufs6,Ndufs7,Ndufs8,Ndufv1,Ndufv2,Ndufv3,Park7,Tmem261
